# Supplementary material for: Effects of point and nonpoint source controls on total phosphorus load trends across the Chesapeake Bay watershed, USA
Source: Environ Res Lett. Author manuscript; Available in PMC 2024 Dec 1. (PMC11457064; doi:10.1088/1748-9326/ad0d3c)
Supplement: Supplement2 [file NIHMS1999647-supplement-Supplement2.xlsx]

## Sheet: Table S1
Table S1. The Chesapeake Bay Non-Tidal Network (NTN) stations and their total phosphorus trend clusters determined from the hierarchical cluster analysis.
SITE_NO	STAID	Class	Area_km2
01486000	MANOKIN BRANCH NEAR PRINCESS ANNE, MD	Cluster 1	12.4319
01487000	NANTICOKE RIVER NEAR BRIDGEVILLE, DE	Cluster 1	195.285
01488500	MARSHYHOPE CREEK NEAR ADAMSVILLE, DE	Cluster 1	121.211
01491000	CHOPTANK RIVER NEAR GREENSBORO, MD	Cluster 1	292.669
01491500	TUCKAHOE CREEK NEAR RUTHSBURG, MD	Cluster 1	220.667
01493112	CHESTERVILLE BRANCH NEAR CRUMPTON, MD	Cluster 1	15.8507
01493500	MORGAN CREEK NEAR KENNEDYVILLE, MD	Cluster 2	32.8928
01495000	BIG ELK CREEK AT ELK MILLS, MD	Cluster 1	133.643
01502500	UNADILLA RIVER AT ROCKDALE NY	Cluster 2	1346.79
01503000	SUSQUEHANNA RIVER AT CONKLIN NY	Cluster 1	5780.85
01529500	COHOCTON RIVER NEAR CAMPBELL NY	Cluster 2	1217.29
01531000	CHEMUNG RIVER AT CHEMUNG NY	Cluster 2	6490.51
01534000	TUNKHANNOCK CREEK NEAR TUNKHANNOCK, PA	Cluster 1	991.965
01542500	WB SUSQUEHANNA RIVER AT KARTHAUS, PA	Cluster 2	3786.56
01549700	PINE CREEK BL L PINE CREEK NEAR WATERVILLE, PA	Cluster 1	2444.95
01555000	PENNS CREEK AT PENNS CREEK, PA	Cluster 1	779.586
01555500	EAST MAHANTANGO CREEK NEAR DALMATIA, PA	Cluster 2	419.578
01556000	FRANKSTOWN BR JUNIATA RIVER AT WILLIAMSBURG, PA	Cluster 2	753.687
01558000	LITTLE JUNIATA RIVER AT SPRUCE CREEK, PA	Cluster 2	569.797
01562000	RAYSTOWN BRANCH JUNIATA RIVER AT SAXTON, PA	Cluster 1	1958.03
01565000	KISHACOQUILLAS CREEK AT REEDSVILLE, PA	Cluster 2	424.758
01568000	SHERMAN CREEK AT SHERMANS DALE, PA	Cluster 1	536.128
01570000	CONODOGUINET CREEK NEAR HOGESTOWN, PA	Cluster 2	1217.29
01571005	PAXTON CREEK NEAR GLENWOOD, PA	Cluster 2	30.0439
01571500	YELLOW BREECHES CREEK NEAR CAMP HILL, PA	Cluster 1	551.667
01573160	QUITTAPAHILLA CREEK NEAR BELLEGROVE, PA	Cluster 2	192.177
01573560	SWATARA CREEK NEAR HERSHEY, PA	Cluster 2	1250.96
01573695	CONEWAGO CREEK NEAR BELLAIRE, PA	Cluster 2	53.0948
01573710	CONEWAGO CREEK NEAR FALMOUTH, PA	Cluster 2	123.024
01574000	WEST CONEWAGO CREEK NEAR MANCHESTER, PA	Cluster 1	1320.89
01575585	CODORUS CREEK AT PLEASUREVILLE, PA	Cluster 1	691.527
01576754	CONESTOGA RIVER AT CONESTOGA, PA	Cluster 2	1217.29
01576767	PEQUEA CREEK NEAR RONKS, PA	Cluster 2	181.299
01576787	PEQUEA CREEK AT MARTIC FORGE, PA	Cluster 2	383.318
01578475	OCTORARO CREEK NEAR RICHARDSMERE, MD	Cluster 2	458.428
01580520	DEER CREEK NEAR DARLINGTON, MD	Cluster 1	424.758
01581752	PLUMTREE RUN NEAR BEL AIR, MD	Cluster 1	6.47497
01582500	GUNPOWDER FALLS AT GLENCOE, MD	Cluster 2	414.398
01586000	NORTH BRANCH PATAPSCO RIVER AT CEDARHURST, MD	Cluster 2	146.593
01589300	GWYNNS FALLS AT VILLA NOVA, MD	Cluster 2	84.1746
01591000	PATUXENT RIVER NEAR UNITY, MD	Cluster 1	90.1316
01593500	LITTLE PATUXENT RIVER AT GUILFORD, MD	Cluster 2	98.4195
01594440	PATUXENT RIVER NEAR BOWIE, MD	Cluster 2	901.316
01594526	WESTERN BRANCH AT UPPER MARLBORO, MD	Cluster 2	232.322
01599000	GEORGES CREEK AT FRANKLIN, MD	Cluster 2	187.515
01601500	WILLS CREEK NEAR CUMBERLAND, MD	Cluster 1	639.727
01604500	PATTERSON CREEK NEAR HEADSVILLE, WV	Cluster 2	572.387
01608500	SOUTH BRANCH POTOMAC RIVER NEAR SPRINGFIELD, WV	Cluster 2	3783.97
01611500	CACAPON RIVER NEAR GREAT CACAPON, WV	Cluster 2	1748.24
01613030	WARM SPRINGS RUN NEAR BERKELEY SPRINGS, WV	Cluster 2	17.3011
01613095	TONOLOWAY CREEK NEAR HANCOCK, MD	Cluster 1	292.669
01613525	LICKING CREEK AT PECTONVILLE, MD	Cluster 2	499.868
01614000	BACK CREEK NEAR JONES SPRINGS, WV	Cluster 2	608.647
01614500	CONOCOCHEAGUE CREEK AT FAIRVIEW, MD	Cluster 1	1279.45
01616400	MILL CREEK AT BUNKER HILL, WV	Cluster 2	54.3898
01616500	OPEQUON CREEK NEAR MARTINSBURG, WV	Cluster 2	704.477
01618100	ROCKYMARSH RUN AT SCRABBLE, WV	Cluster 2	41.4398
01619000	ANTIETAM CREEK NEAR WAYNESBORO, PA	Cluster 2	242.164
01619500	ANTIETAM CREEK NEAR SHARPSBURG, MD	Cluster 2	727.787
01621050	MUDDY CREEK AT MOUNT CLINTON, VA	Cluster 2	37.0368
01628500	S F SHENANDOAH RIVER NEAR LYNNWOOD, VA	Cluster 2	2794.6
01631000	S F SHENANDOAH RIVER AT FRONT ROYAL, VA	Cluster 2	4232.04
01632900	SMITH CREEK NEAR NEW MARKET, VA	Cluster 1	242.423
01634000	N F SHENANDOAH RIVER NEAR STRASBURG, VA	Cluster 2	1994.29
01636500	SHENANDOAH RIVER AT MILLVILLE, WV	Cluster 2	7876.15
01637500	CATOCTIN CREEK NEAR MIDDLETOWN, MD	Cluster 1	173.27
01639000	MONOCACY RIVER AT BRIDGEPORT, MD	Cluster 2	448.068
01646000	DIFFICULT RUN NEAR GREAT FALLS, VA	Cluster 1	149.701
01648010	ROCK CREEK AT JOYCE RD WASHINGTON, DC	Cluster 2	164.982
01651000	NORTHWEST BR ANACOSTIA RIVER NR HYATTSVILLE, MD	Cluster 2	127.945
01651770	HICKEY RUN AT NATIONAL ARBORETUM AT WASHINGTON, DC	Cluster 2	2.61589
01651800	WATTS BRANCH AT WASHINGTON, DC	Cluster 2	8.70236
01654000	ACCOTINK CREEK NEAR ANNANDALE, VA	Cluster 1	61.9007
01658000	MATTAWOMAN CREEK NEAR POMONKEY, MD	Cluster 1	141.931
01658500	S F QUANTICO CREEK NEAR INDEPENDENT HILL, VA	Cluster 2	19.7357
01664000	RAPPAHANNOCK RIVER AT REMINGTON, VA	Cluster 1	1603.2
01667500	RAPIDAN RIVER NEAR CULPEPER, VA	Cluster 1	1212.11
01668000	RAPPAHANNOCK RIVER NEAR FREDERICKSBURG, VA	Cluster 1	4131.03
01669520	DRAGON SWAMP AT MASCOT, VA	Cluster 1	282.309
01671020	NORTH ANNA RIVER AT HART CORNER NEAR DOSWELL, VA	Cluster 2	1196.57
01673000	PAMUNKEY RIVER NEAR HANOVER, VA	Cluster 2	2792.01
01674000	MATTAPONI RIVER NEAR BOWLING GREEN, VA	Cluster 2	663.037
01674500	MATTAPONI RIVER NEAR BEULAHVILLE, VA	Cluster 1	1561.76
02024752	JAMES RIVER AT BLUE RIDGE PKWY NR BIG ISLAND, VA	Cluster 2	7966.8
02034000	RIVANNA RIVER AT PALMYRA, VA	Cluster 2	1717.16
02039500	APPOMATTOX RIVER AT FARMVILLE, VA	Cluster 2	782.176
02041650	APPOMATTOX RIVER AT MATOACA, VA	Cluster 1	3475.76
02042500	CHICKAHOMINY RIVER NEAR PROVIDENCE FORGE, VA	Cluster 1	650.087
015765195	BIG SPRING RUN NEAR MYLIN CORNERS, PA	Cluster 1	4.35118
0158175320	WHEEL CREEK NEAR ABINGDON, MD	Cluster 2	1.70939

## Sheet: Table S2
Table S2. The Chesapeake Bay Non-Tidal Network (NTN) stations as well as their total phosphorus trend clusters, explanatory variables (features), and RF model predictions of the trend clusters.
SITE_NO	STAID	Class	Model Features
			Area_km2	Carb_pct	Crop_pct	Natural_pct	PointSource_MK	Fertilizer_MK	Manure_MK	AgSurplus_MK	Coastal_pct	Piedmont_pct	Appalachian_pct	ValleyRidge_pct	BlueRidge_pct	Pred.prob.A.Cluster 1	Pred.prob.A.Cluster 2	Pred.prob.B.Cluster 1	Pred.prob.B.Cluster 2	Pred.prob.C.Cluster 1	Pred.prob.C.Cluster 2	Class.pred	Prob
01487000	NANTICOKE RIVER NEAR BRIDGEVILLE, DE	Cluster 1	195.285	0	40.8873	42.2524	-0.183672	-0.0187461	0.000600629	-0.0379474	99.8766	0	0	0	0	0.734	0.266	0.798	0.202	0.802	0.198	Cluster 1	0.802
01488500	MARSHYHOPE CREEK NEAR ADAMSVILLE, DE	Cluster 1	121.211	0	41.6954	44.5532	0	-0.0288382	0.0276665	-0.250788	100	0	0	0	0	0.992	0.008	0.978	0.022	0.965	0.035	Cluster 1	0.992
01491000	CHOPTANK RIVER NEAR GREENSBORO, MD	Cluster 1	292.669	0	32.795	50.5046	-0.0387241	-0.0294599	0.0192334	-0.103291	99.8302	0	0	0	0	0.812	0.188	0.867	0.133	0.857	0.143	Cluster 1	0.867
01491500	TUCKAHOE CREEK NEAR RUTHSBURG, MD	Cluster 1	220.667	0	49.854	39.5338	-0.0105892	-0.0286476	0.0095681	-0.579596	100	0	0	0	0	0.973	0.027	0.978	0.022	0.947	0.053	Cluster 1	0.978
01495000	BIG ELK CREEK AT ELK MILLS, MD	Cluster 1	133.643	0	17.9208	38.4743	0	-0.0306536	-0.00732632	-0.155904	0	99.7185	0	0	0	0.865	0.135	0.891	0.109	0.824	0.176	Cluster 1	0.891
01502500	UNADILLA RIVER AT ROCKDALE NY	Cluster 2	1346.79	5.04877	8.48123	66.6737	-0.0532663	-0.0222068	-0.0261552	-0.0808413	0	0	99.9446	0	0	0.06	0.94	0.053	0.947	0.024	0.976	Cluster 2	0.976
01503000	SUSQUEHANNA RIVER AT CONKLIN NY	Cluster 1	5780.85	10.2444	5.59012	72.6618	-0.116063	-0.0259688	-0.027372	-0.0739532	0	0	99.9151	0	0	0.682	0.318	0.676	0.324	0.641	0.359	Cluster 1	0.682
01529500	COHOCTON RIVER NEAR CAMPBELL NY	Cluster 2	1217.29	0	15.4916	58.3042	-0.0745254	-0.019106	0.0112644	-0.09199	0	0	99.7562	0	0	0.13	0.87	0.1	0.9	0.095	0.905	Cluster 2	0.905
01531000	CHEMUNG RIVER AT CHEMUNG NY	Cluster 2	6490.51	0	8.16647	66.2809	-0.116939	-0.0265229	0.00325047	-0.0596465	0	0	99.9106	0	0	0.188	0.812	0.164	0.836	0.162	0.838	Cluster 2	0.838
01534000	TUNKHANNOCK CREEK NEAR TUNKHANNOCK, PA	Cluster 1	991.965	0	4.80774	67.8248	-0.0180493	-0.0411309	-0.0174873	-0.0462853	0	0	92.1299	7.8701	0	0.835	0.165	0.825	0.175	0.76	0.24	Cluster 1	0.835
01542500	WB SUSQUEHANNA RIVER AT KARTHAUS, PA	Cluster 2	3786.56	0	4.01346	81.7271	-0.0343918	-0.0302314	-0.00886945	-0.0565376	0	0	97.6211	2.3243	0	0.294	0.706	0.215	0.785	0.272	0.728	Cluster 2	0.785
01549700	PINE CREEK BL L PINE CREEK NEAR WATERVILLE, PA	Cluster 1	2444.95	0	2.67744	89.3881	-0.0315365	-0.0333468	-0.00984353	-0.0621094	0	0	99.9784	0	0	0.785	0.215	0.735	0.265	0.781	0.219	Cluster 1	0.785
01555000	PENNS CREEK AT PENNS CREEK, PA	Cluster 1	779.586	24.0314	10.0275	72.8259	-0.0179308	-0.0266215	0.0113685	-0.065513	0	0	0	100	0	0.833	0.167	0.833	0.167	0.907	0.093	Cluster 1	0.907
01555500	EAST MAHANTANGO CREEK NEAR DALMATIA, PA	Cluster 2	419.578	0	28.2337	54.2989	-0.0618235	-0.021251	0.0181248	-0.0294776	0	0	0	99.9687	0	0.143	0.857	0.091	0.909	0.064	0.936	Cluster 2	0.936
01556000	FRANKSTOWN BR JUNIATA RIVER AT WILLIAMSBURG, PA	Cluster 2	753.687	20.9078	9.79165	66.3548	-0.0456453	-0.0246619	0.00775011	-0.130712	0	0	31.0665	68.9083	0	0.087	0.913	0.094	0.906	0.067	0.933	Cluster 2	0.933
01558000	LITTLE JUNIATA RIVER AT SPRUCE CREEK, PA	Cluster 2	569.797	21.4989	7.95321	75.2916	-0.084864	-0.0240269	0.0111351	-0.16843	0	0	15.6257	84.3743	0	0.103	0.897	0.101	0.899	0.106	0.894	Cluster 2	0.899
01562000	RAYSTOWN BRANCH JUNIATA RIVER AT SAXTON, PA	Cluster 1	1958.03	14.2187	10.4002	66.8561	-0.00632576	-0.0260672	0.00523642	-0.0766294	0	0	21.5216	78.4308	0	0.911	0.089	0.912	0.088	0.931	0.069	Cluster 1	0.931
01568000	SHERMAN CREEK AT SHERMANS DALE, PA	Cluster 1	536.128	11.4254	11.3465	69.1956	-0.0208418	-0.0324544	0.0132212	-0.0468528	0	0	0	100	0	0.913	0.087	0.913	0.087	0.9	0.1	Cluster 1	0.913
01570000	CONODOGUINET CREEK NEAR HOGESTOWN, PA	Cluster 2	1217.29	37.9694	21.7204	42.0977	-0.0367436	-0.0305555	0.0134988	-0.0831985	0	0	0	92.0867	7.9133	0.265	0.735	0.246	0.754	0.242	0.758	Cluster 2	0.758
01571500	YELLOW BREECHES CREEK NEAR CAMP HILL, PA	Cluster 1	551.667	34.7326	14.9257	56.9566	-0.00745429	-0.0287223	0.00842819	-0.147817	0	30.3014	0	3.0559	66.6427	0.814	0.186	0.826	0.174	0.917	0.083	Cluster 1	0.917
01573160	QUITTAPAHILLA CREEK NEAR BELLEGROVE, PA	Cluster 2	192.177	75.3637	37.19	16.5308	-0.0826808	-0.0183332	0.0130939	-0.0252167	0	94.9051	0	5.0111	0	0.107	0.893	0.093	0.907	0.126	0.874	Cluster 2	0.907
01573560	SWATARA CREEK NEAR HERSHEY, PA	Cluster 2	1250.96	12.9682	21.356	47.7034	-0.0502074	-0.023723	0.0145514	-0.0242831	0	19.7081	0	80.1848	0	0.109	0.891	0.087	0.913	0.076	0.924	Cluster 2	0.924
01574000	WEST CONEWAGO CREEK NEAR MANCHESTER, PA	Cluster 1	1320.89	6.13315	26.2454	39.1474	-0.0389335	-0.0193847	-0.0185433	-0.0929654	0	88.2671	0	0	11.7329	0.73	0.27	0.698	0.302	0.684	0.316	Cluster 1	0.73
01575585	CODORUS CREEK AT PLEASUREVILLE, PA	Cluster 1	691.527	18.4908	24.5811	36.1745	0.00983172	-0.017373	-0.00357604	-0.110087	0	100	0	0	0	0.815	0.185	0.84	0.16	0.823	0.177	Cluster 1	0.84
01576754	CONESTOGA RIVER AT CONESTOGA, PA	Cluster 2	1217.29	58.6886	28.663	25.1171	-0.0136922	-0.0189459	-0.00231007	-0.0328852	0	99.8935	0	0	0	0.068	0.932	0.074	0.926	0.117	0.883	Cluster 2	0.932
01576787	PEQUEA CREEK AT MARTIC FORGE, PA	Cluster 2	383.318	56.5496	31.721	24.6514	-0.0164749	-0.0200298	-0.0002167	-0.0284596	0	99.9171	0	0	0	0.071	0.929	0.072	0.928	0.107	0.893	Cluster 2	0.929
01580520	DEER CREEK NEAR DARLINGTON, MD	Cluster 1	424.758	0	23.3515	44.52	0.0179422	-0.0330413	0.0107187	-0.13447	0	100	0	0	0	0.876	0.124	0.919	0.081	0.858	0.142	Cluster 1	0.919
01582500	GUNPOWDER FALLS AT GLENCOE, MD	Cluster 2	414.398	0.211064	21.7159	52.4726	0.0368479	-0.0307296	-0.00934011	-0.294661	0	100	0	0	0	0.295	0.705	0.332	0.668	0.302	0.698	Cluster 2	0.705
01589300	GWYNNS FALLS AT VILLA NOVA, MD	Cluster 2	84.1746	4.91356	0.777103	30.209	0	-0.0642712	-0.0539325	-0.137509	0	100	0	0	0	0.058	0.942	0.067	0.933	0.066	0.934	Cluster 2	0.942
01591000	PATUXENT RIVER NEAR UNITY, MD	Cluster 1	90.1316	0	22.0413	50.4733	0	-0.0266405	-0.0255202	-0.221101	0	100	0	0	0	0.882	0.118	0.917	0.083	0.838	0.162	Cluster 1	0.917
01593500	LITTLE PATUXENT RIVER AT GUILFORD, MD	Cluster 2	98.4196	0	4.57731	35.3563	0.263376	-0.0341783	-0.0286845	-0.185845	0	100	0	0	0	0.227	0.773	0.276	0.724	0.182	0.818	Cluster 2	0.818
01594440	PATUXENT RIVER NEAR BOWIE, MD	Cluster 2	901.316	0	8.84023	48.9615	-0.0423482	-0.0343566	-0.0515793	-0.136745	27.7945	72.2055	0	0	0	0.167	0.833	0.17	0.83	0.168	0.832	Cluster 2	0.833
01594526	WESTERN BRANCH AT UPPER MARLBORO, MD	Cluster 2	232.322	0	2.21193	46.3349	3.66944e-08	-0.0619161	-0.0299445	-0.0955421	100	0	0	0	0	0.113	0.887	0.188	0.812	0.139	0.861	Cluster 2	0.887
01599000	GEORGES CREEK AT FRANKLIN, MD	Cluster 2	187.515	1.68355	2.24156	81.0944	-0.0181281	-0.0436667	0.00308847	-0.0481088	0	0	100	0	0	0.126	0.874	0.131	0.869	0.077	0.923	Cluster 2	0.923
01601500	WILLS CREEK NEAR CUMBERLAND, MD	Cluster 1	639.727	2.51278	3.0511	81.1734	0	-0.0340172	-0.00250307	-0.0474515	0	0	80.8811	19.0551	0	0.842	0.158	0.833	0.167	0.812	0.188	Cluster 1	0.842
01604500	PATTERSON CREEK NEAR HEADSVILLE, WV	Cluster 2	572.387	12.0393	0.602521	73.5643	0.000217137	-0.0729051	0.0109036	-0.0161821	0	0	10.1954	89.8046	0	0.029	0.971	0.044	0.956	0.029	0.971	Cluster 2	0.971
01608500	SOUTH BRANCH POTOMAC RIVER NEAR SPRINGFIELD, WV	Cluster 2	3783.97	14.56	0.889422	79.1408	-0.217397	-0.0662775	0.0012803	-0.0113374	0	0	4.6724	95.2884	0	0.029	0.971	0.047	0.953	0.038	0.962	Cluster 2	0.971
01611500	CACAPON RIVER NEAR GREAT CACAPON, WV	Cluster 2	1748.24	11.9747	0.848576	80.9891	-0.00282081	-0.0614891	0.00886723	-0.00552591	0	0	0	100	0	0.018	0.982	0.026	0.974	0.022	0.978	Cluster 2	0.982
01613095	TONOLOWAY CREEK NEAR HANCOCK, MD	Cluster 1	292.669	2.84944	8.83869	65.4999	0.0323375	-0.0363227	0.00868325	-0.0437825	0	0	0	100	0	0.881	0.119	0.86	0.14	0.84	0.16	Cluster 1	0.881
01613525	LICKING CREEK AT PECTONVILLE, MD	Cluster 2	499.868	14.4647	9.25452	70.2091	-0.226748	-0.0339884	0.0100489	-0.0541171	0	0	0	100	0	0.153	0.847	0.142	0.858	0.153	0.847	Cluster 2	0.858
01614000	BACK CREEK NEAR JONES SPRINGS, WV	Cluster 2	608.647	25.2072	1.62471	76.1249	-0.00589167	-0.0397613	-0.00986097	-0.0282402	0	0	0	100	0	0.095	0.905	0.07	0.93	0.11	0.89	Cluster 2	0.93
01614500	CONOCOCHEAGUE CREEK AT FAIRVIEW, MD	Cluster 1	1279.45	38.7977	23.184	43.3481	-0.0864256	-0.0266657	0.0122489	-0.117484	0	0	0	87.2223	12.7777	0.683	0.317	0.681	0.319	0.664	0.336	Cluster 1	0.683
01616500	OPEQUON CREEK NEAR MARTINSBURG, WV	Cluster 2	704.477	62.9288	7.53267	36.3942	-0.13287	-0.0430171	-0.00565529	-0.0351504	0	0	0	100	0	0.034	0.966	0.025	0.975	0.029	0.971	Cluster 2	0.975
01619000	ANTIETAM CREEK NEAR WAYNESBORO, PA	Cluster 2	242.164	53.065	25.762	44.1667	-0.132735	-0.023114	0.010587	-0.439577	0	0	0	44.9438	55.0562	0.131	0.869	0.098	0.902	0.137	0.863	Cluster 2	0.902
01619500	ANTIETAM CREEK NEAR SHARPSBURG, MD	Cluster 2	727.787	69.1878	26.6932	37.0635	-0.0721489	-0.0269238	0.000182143	-0.321455	0	0	0	77.306	22.694	0.105	0.895	0.1	0.9	0.169	0.831	Cluster 2	0.9
01628500	S F SHENANDOAH RIVER NEAR LYNNWOOD, VA	Cluster 2	2794.6	54.9516	8.73835	54.3183	-0.00184297	-0.0424788	0.00641393	-0.00910795	0	0	0	89.0781	10.9219	0.029	0.971	0.032	0.968	0.094	0.906	Cluster 2	0.971
01631000	S F SHENANDOAH RIVER AT FRONT ROYAL, VA	Cluster 2	4232.04	46.4195	7.29059	59.2903	-0.00421909	-0.0389548	0.00359678	-0.00640841	0	0	0	85.9736	14.0264	0.046	0.954	0.05	0.95	0.128	0.872	Cluster 2	0.954
01634000	N F SHENANDOAH RIVER NEAR STRASBURG, VA	Cluster 2	1994.29	48.7317	6.77051	60.2887	-0.00150899	-0.0412874	0.00676464	-0.00455293	0	0	0	100	0	0.042	0.958	0.052	0.948	0.136	0.864	Cluster 2	0.958
01636500	SHENANDOAH RIVER AT MILLVILLE, WV	Cluster 2	7876.15	46.2606	6.79386	60.1296	-0.0230567	-0.040176	0.00506241	-0.00793081	0	0	0	90.0728	9.9272	0.04	0.96	0.041	0.959	0.122	0.878	Cluster 2	0.96
01637500	CATOCTIN CREEK NEAR MIDDLETOWN, MD	Cluster 1	173.27	0	13.0978	56.4733	0.0675019	-0.0362746	-0.0112471	-0.0897917	0	3.9152	0	10.2601	85.8247	0.873	0.127	0.821	0.179	0.83	0.17	Cluster 1	0.873
01639000	MONOCACY RIVER AT BRIDGEPORT, MD	Cluster 2	448.068	1.02682	25.2293	38.4042	-0.0957063	-0.0214839	-0.0235382	-0.0912195	0	68.9928	0	0	31.0072	0.185	0.815	0.167	0.833	0.179	0.821	Cluster 2	0.833
01651000	NORTHWEST BR ANACOSTIA RIVER NR HYATTSVILLE, MD	Cluster 2	127.945	0	0.303966	30.0187	-0.207523	-0.0613697	-0.0382484	-0.0759851	7.7429	92.2571	0	0	0	0.052	0.948	0.054	0.946	0.032	0.968	Cluster 2	0.968
01654000	ACCOTINK CREEK NEAR ANNANDALE, VA	Cluster 1	61.9007	0	0	27.1829	0	0	0	0	0	100	0	0	0	0.692	0.308	0.699	0.301	0.685	0.315	Cluster 1	0.699
01658000	MATTAWOMAN CREEK NEAR POMONKEY, MD	Cluster 1	141.931	0	3.59069	63.725	1.05842e-06	-0.0362166	-0.0228889	-0.103698	100	0	0	0	0	0.918	0.082	0.886	0.114	0.895	0.105	Cluster 1	0.918
01658500	S F QUANTICO CREEK NEAR INDEPENDENT HILL, VA	Cluster 2	19.7357	0	0.138639	94.9002	0	-0.0202595	-0.017678	-0.138968	0	100	0	0	0	0.184	0.816	0.175	0.825	0.192	0.808	Cluster 2	0.825
01664000	RAPPAHANNOCK RIVER AT REMINGTON, VA	Cluster 1	1603.2	0	2.2757	68.337	0.0019737	-0.0331213	-0.0168216	-0.0248268	0	49.9482	0	0.2967	49.7552	0.842	0.158	0.817	0.183	0.869	0.131	Cluster 1	0.869
01667500	RAPIDAN RIVER NEAR CULPEPER, VA	Cluster 1	1212.11	0	5.98711	64.9823	-0.00312518	-0.0413311	4.63099e-05	-0.0192095	0	64.759	0	0	35.241	0.833	0.167	0.822	0.178	0.727	0.273	Cluster 1	0.833
01668000	RAPPAHANNOCK RIVER NEAR FREDERICKSBURG, VA	Cluster 1	4131.03	0	5.57665	65.4887	0.00255838	-0.030677	-0.0132669	-0.0242605	0	70.2429	0	0.1152	29.6419	0.921	0.079	0.942	0.058	0.931	0.069	Cluster 1	0.942
01671020	NORTH ANNA RIVER AT HART CORNER NEAR DOSWELL, VA	Cluster 2	1196.57	0	4.33781	76.0265	0.0290595	-0.0300736	-0.00971565	-0.0228484	0.0079	99.9921	0	0	0	0.217	0.783	0.263	0.737	0.182	0.818	Cluster 2	0.818
01673000	PAMUNKEY RIVER NEAR HANOVER, VA	Cluster 2	2792.01	0	5.3486	74.8411	-0.0389682	-0.0229446	-0.0149016	-0.0281447	1.8327	98.1673	0	0	0	0.154	0.846	0.112	0.888	0.111	0.889	Cluster 2	0.889
01674000	MATTAPONI RIVER NEAR BOWLING GREEN, VA	Cluster 2	663.037	0	3.2056	80.7264	0	-0.0401011	0.0250846	-0.00871419	7.7428	92.2572	0	0	0	0.211	0.789	0.206	0.794	0.179	0.821	Cluster 2	0.821
01674500	MATTAPONI RIVER NEAR BEULAHVILLE, VA	Cluster 1	1561.76	0	7.24384	80.6817	0.00170181	-0.0241289	0.0304134	-0.0265354	42.5108	57.4892	0	0	0	0.818	0.182	0.833	0.167	0.837	0.163	Cluster 1	0.837
02024752	JAMES RIVER AT BLUE RIDGE PKWY NR BIG ISLAND, VA	Cluster 2	7966.8	48.3086	0.760661	85.0212	0.00109914	-0.0444379	0.00339828	-0.0210401	0	0	0	94.0236	5.9064	0.026	0.974	0.023	0.977	0.037	0.963	Cluster 2	0.977
02034000	RIVANNA RIVER AT PALMYRA, VA	Cluster 2	1717.16	0	0.727033	72.6714	-0.0372585	-0.0529587	0.00270807	-0.020517	0	72.2727	0	0	27.7273	0.056	0.944	0.048	0.952	0.063	0.937	Cluster 2	0.952
02039500	APPOMATTOX RIVER AT FARMVILLE, VA	Cluster 2	782.176	0	1.13316	76.7804	0.00194344	-0.0160602	0.0185915	0.0134765	0	99.8987	0	0	0	0.177	0.823	0.179	0.821	0.168	0.832	Cluster 2	0.832
02041650	APPOMATTOX RIVER AT MATOACA, VA	Cluster 1	3475.76	0	3.50899	78.8257	0.00618061	-0.015049	0.0100402	0.00927895	0	99.9133	0	0	0	0.756	0.244	0.774	0.226	0.743	0.257	Cluster 1	0.774
02042500	CHICKAHOMINY RIVER NEAR PROVIDENCE FORGE, VA	Cluster 1	650.087	0	3.40106	53.3637	-0.0267065	-0.0289642	-0.0268943	-0.0583353	55.2329	44.7671	0	0	0	0.895	0.105	0.897	0.103	0.89	0.11	Cluster 1	0.897

## Sheet: Table S3
Table S3. The Chesapeake Bay Watershed Model’s river segments as well as their explanatory variables (features) and RF model predictions of the total phosphorus trend clusters.
Segment ID	Model Features																	Prediction by Model A			Prediction by Model B			Prediction by Model C			Prediction by Ensemble Model
	Area_km2	Ag_pct	Crop_pct	Hay_pct	Pasture_pct	Developed_pct	Natural_pct	BlueRidge_pct	ValleyRidge_pct	Coastal_pct	Piedmont_pct	Appalachian_pct	Carb_pct	PointSource_MK	Fertilizer_MK	Manure_MK	AgSurplus_MK	Class.A	Prob.A.Cluster 1	Prob.A.Cluster 2	Class.B	Prob.B.Cluster 1	Prob.B.Cluster 2	Class.C	Prob.C.Cluster 1	Prob.C.Cluster 2	Class	Prob	Likelihood
EL0_4560_4562	107.829	48.2849	43.9725	2.24655	1.92947	15.1236	36.5958	0	0	100	0	0	0	-0.183672	-0.0198188	0.00243005	-0.0401989	Cluster 1	0.566	0.434	Cluster 1	0.69	0.31	Cluster 1	0.671	0.329	Cluster 1	0.69	High
EL0_4561_4562	78.709	39.4827	36.6608	1.16298	1.52075	10.5155	50.0019	0	0	100	0	0	0	0	-0.0164024	-0.00215406	-0.0355512	Cluster 1	0.84	0.16	Cluster 1	0.874	0.126	Cluster 1	0.876	0.124	Cluster 1	0.876	High
EL0_4562_0001	23.9223	53.2869	50.8923	1.0673	1.13498	21.9583	24.8158	0	0	100	0	0	0	0	-0.0191479	-0.00379507	-0.0385131	Cluster 1	0.698	0.302	Cluster 1	0.737	0.263	Cluster 1	0.671	0.329	Cluster 1	0.737	High
EL0_4591_0000	219.527	48.3002	46.9127	0.644481	0.676634	10.7726	40.9051	0	0	100	0	0	0	-0.0203971	-0.0273169	0.00519217	-0.232578	Cluster 1	0.954	0.046	Cluster 1	0.969	0.031	Cluster 1	0.925	0.075	Cluster 1	0.969	High
EL0_4592_0000	36.1589	41.0062	40.1433	0.401294	0.411861	5.40601	53.5687	0	0	100	0	0	0	0	-0.0278019	0.00342199	-0.496401	Cluster 1	0.953	0.047	Cluster 1	0.942	0.058	Cluster 1	0.951	0.049	Cluster 1	0.953	High
EL0_4593_0000	38.4422	28.2945	26.9638	0.666636	0.622668	7.45768	64.2478	0	0	100	0	0	0	0.00826978	-0.0264077	-0.0178094	-0.112609	Cluster 1	0.907	0.093	Cluster 1	0.924	0.076	Cluster 1	0.936	0.064	Cluster 1	0.936	High
EL0_4594_0000	72.9986	46.5967	44.2041	1.25185	1.0048	10.6321	42.7712	0	0	100	0	0	0	-0.20207	-0.0175854	-0.0195311	-0.0589946	Cluster 1	0.725	0.275	Cluster 1	0.796	0.204	Cluster 1	0.804	0.196	Cluster 1	0.804	High
EL0_4595_0000	54.447	29.8109	26.7855	1.73174	1.21297	9.89182	60.2972	0	0	100	0	0	0	0	-0.02105	-0.0328836	-0.0636013	Cluster 1	0.732	0.268	Cluster 1	0.786	0.214	Cluster 1	0.808	0.192	Cluster 1	0.808	High
EL0_4596_0000	15.0674	28.3443	22.5252	3.3805	2.36234	5.89884	65.7569	0	0	100	0	0	0	8.72463e-08	-0.0177257	-0.0296589	-0.0492614	Cluster 1	0.777	0.223	Cluster 1	0.826	0.174	Cluster 1	0.857	0.143	Cluster 1	0.857	High
EL0_4597_0000	44.6975	25.8483	23.5652	1.28026	0.929438	7.28416	66.8672	0	0	100	0	0	0	2.06724e-08	-0.0158477	-0.0193901	-0.0507047	Cluster 1	0.779	0.221	Cluster 1	0.83	0.17	Cluster 1	0.864	0.136	Cluster 1	0.864	High
EL0_4598_0000	21.8414	13.1848	9.75959	1.96695	1.42469	15.8346	70.9806	0	0	100	0	0	0	0	-0.0195266	-0.0322851	-0.0488125	Cluster 1	0.728	0.272	Cluster 1	0.798	0.202	Cluster 1	0.829	0.171	Cluster 1	0.829	High
EL0_4631_0000	101.055	25.8839	24.3665	0.664678	0.788538	8.10634	66.0255	0	0	100	0	0	0	0	-0.013249	0.00115698	-0.0334928	Cluster 1	0.779	0.221	Cluster 1	0.841	0.159	Cluster 1	0.88	0.12	Cluster 1	0.88	High
EL0_4632_0000	163.438	34.376	32.8703	0.577674	0.79474	11.874	53.7374	0	0	100	0	0	0	0	-0.014463	0.000701509	-0.0345432	Cluster 1	0.802	0.198	Cluster 1	0.848	0.152	Cluster 1	0.868	0.132	Cluster 1	0.868	High
EL0_4633_0000	314.385	40.959	39.2466	0.824755	0.757249	14.702	44.3381	0	0	100	0	0	0	-0.177671	-0.0154981	-0.00093281	-0.0366342	Cluster 1	0.705	0.295	Cluster 1	0.776	0.224	Cluster 1	0.76	0.24	Cluster 1	0.776	High
EL0_4892_0000	3.53516	9.48326	8.58265	0.347973	0.539642	10.7814	79.7297	0	0	100	0	0	0	0	-0.0295408	-0.0128949	-0.108549	Cluster 1	0.773	0.227	Cluster 1	0.823	0.177	Cluster 1	0.843	0.157	Cluster 1	0.843	High
EL0_5040_0000	57.2203	34.1643	31.3484	1.60262	1.12358	8.98324	56.8525	0	0	100	0	0	0	0.0701728	-0.0181627	-0.0301247	-0.0645455	Cluster 1	0.71	0.29	Cluster 1	0.754	0.246	Cluster 1	0.794	0.206	Cluster 1	0.794	High
EL0_5151_0000	182.891	46.7049	45.078	0.696684	0.879244	6.02598	47.2435	0	0	100	0	0	0	0	-0.0273094	0.00139584	-0.277574	Cluster 1	0.974	0.026	Cluster 1	0.967	0.033	Cluster 1	0.954	0.046	Cluster 1	0.974	High
EL0_5262_0000	1.56365	14.2522	12.9582	0.502617	0.763247	2.64071	83.1071	0	0	100	0	0	0	0	-0.0263908	-0.00884942	-0.113929	Cluster 1	0.797	0.203	Cluster 1	0.833	0.167	Cluster 1	0.883	0.117	Cluster 1	0.883	High
EL0_5271_0000	78.5503	30.7682	29.5549	0.589519	0.543181	9.86071	59.368	0	0	100	0	0	0	-0.163116	-0.0133979	-0.0101439	-0.0587638	Cluster 2	0.397	0.603	Cluster 1	0.612	0.388	Cluster 1	0.627	0.373	Cluster 1	0.627	Medium
EL0_5280_0000	139.795	26.3667	25.5538	0.352879	0.429186	8.62037	65.0253	0	0	100	0	0	0	-0.00179762	-0.029889	-0.000344345	-0.285365	Cluster 1	0.898	0.102	Cluster 1	0.898	0.102	Cluster 1	0.918	0.082	Cluster 1	0.918	High
EL0_5281_0000	19.4851	3.05777	2.51883	0.202884	0.330589	3.4751	93.4671	0	0	100	0	0	0	0	-0.0275502	-0.0211593	-0.070343	Cluster 1	0.732	0.268	Cluster 1	0.733	0.267	Cluster 1	0.785	0.215	Cluster 1	0.785	High
EL0_5282_0000	2.96681	2.14767	1.70657	0.16479	0.273038	7.6761	90.1383	0	0	100	0	0	0	0	-0.0309639	-0.0270581	-0.0666796	Cluster 2	0.471	0.529	Cluster 1	0.538	0.462	Cluster 1	0.583	0.417	Cluster 1	0.583	Medium
EL0_5283_0000	3.52764	8.0433	6.58387	0.547422	0.896763	9.1482	82.7578	0	0	100	0	0	0	0	-0.0281036	-0.0224976	-0.0693872	Cluster 1	0.749	0.251	Cluster 1	0.806	0.194	Cluster 1	0.835	0.165	Cluster 1	0.835	High
EL0_5284_0000	7.64948	4.90369	4.14506	0.285878	0.463487	8.73746	86.3399	0	0	100	0	0	0	1.7089e-09	-0.0289914	-0.0209364	-0.076406	Cluster 1	0.712	0.288	Cluster 1	0.738	0.262	Cluster 1	0.824	0.176	Cluster 1	0.824	High
EL0_5400_0001	99.3985	24.3521	22.5336	1.01921	0.739805	26.4171	49.2308	0	0	100	0	0	0	0.0231526	-0.0242535	-0.0340859	-0.0668313	Cluster 1	0.83	0.17	Cluster 1	0.83	0.17	Cluster 1	0.844	0.156	Cluster 1	0.844	High
EL0_5590_0000	13.83	12.1704	10.4376	0.658701	1.06081	9.07624	78.7254	0	0	100	0	0	0	0	-0.0271013	-0.0167983	-0.0792011	Cluster 1	0.835	0.165	Cluster 1	0.863	0.137	Cluster 1	0.894	0.106	Cluster 1	0.894	High
EL0_5760_0000	116.328	22.878	20.7279	1.23222	0.862838	38.0155	39.1065	0	0	100	0	0	0	-0.109065	-0.0256278	-0.0359862	-0.0652528	Cluster 2	0.434	0.566	Cluster 1	0.629	0.371	Cluster 1	0.66	0.34	Cluster 1	0.66	Medium
EL0_5761_0000	91.9705	23.5063	18.6299	2.71115	2.09093	11.9511	64.5426	0	0	100	0	0	0	0	-0.0199026	-0.0242468	-0.0392991	Cluster 1	0.734	0.266	Cluster 1	0.794	0.206	Cluster 1	0.843	0.157	Cluster 1	0.843	High
EL0_5762_0000	78.3168	27.3677	25.0268	1.13493	1.09237	11.3362	61.2961	0	0	100	0	0	0	-0.190272	-0.0224268	-0.0112158	-0.0308833	Cluster 2	0.23	0.77	Cluster 2	0.497	0.503	Cluster 1	0.528	0.472	Cluster 2	0.77	High
EL0_5763_0000	44.7974	26.9203	24.4782	0.927841	1.34858	8.91681	64.1341	0	0	100	0	0	0	0	-0.0272354	0.00599135	-0.00310765	Cluster 1	0.925	0.075	Cluster 1	0.938	0.062	Cluster 1	0.956	0.044	Cluster 1	0.956	High
EL0_5764_0000	0.409975	7.78577	4.96773	1.64893	1.14356	20.8055	71.4065	0	0	100	0	0	0	0	-0.0206314	-0.0401982	-0.0507453	Cluster 1	0.716	0.284	Cluster 1	0.764	0.236	Cluster 1	0.814	0.186	Cluster 1	0.814	High
EL0_5765_0000	4.23722	7.48019	5.19367	0.914817	1.324	26.0004	66.5194	0	0	100	0	0	0	0	-0.0302539	-0.00142528	-0.00548652	Cluster 1	0.879	0.121	Cluster 1	0.882	0.118	Cluster 1	0.902	0.098	Cluster 1	0.902	High
EL0_5766_0000	0.277465	0.896277	0.729525	0.0630649	0.102705	0.11096	98.9928	0	0	100	0	0	0	0	-0.0278531	-0.0226165	-0.0686432	Cluster 2	0.398	0.602	Cluster 2	0.466	0.534	Cluster 1	0.537	0.463	Cluster 2	0.602	Medium
EL0_5767_0001	36.4209	22.5607	20.5782	1.13604	0.795629	35.4236	42.0157	0	0	100	0	0	0	0	-0.0310055	-0.0409296	-0.0699525	Cluster 1	0.874	0.126	Cluster 1	0.867	0.133	Cluster 1	0.83	0.17	Cluster 1	0.874	High
EL0_5890_0000	14.0244	2.93455	2.10174	0.328326	0.488223	1.34962	95.7158	0	0	100	0	0	0	0.0306041	-0.0258414	-0.00423843	-0.0122259	Cluster 2	0.472	0.528	Cluster 2	0.49	0.51	Cluster 1	0.554	0.446	Cluster 1	0.554	Medium
EL0_5891_0000	5.55306	6.08131	3.97612	0.844381	1.2187	5.65304	88.2617	0	0	100	0	0	0	0	-0.0277322	-8.43022e-05	-0.00384557	Cluster 1	0.716	0.284	Cluster 1	0.734	0.266	Cluster 1	0.824	0.176	Cluster 1	0.824	High
EL0_5892_0000	10.8889	14.5476	10.3237	1.69121	2.44482	13.2958	72.1065	0	0	100	0	0	0	0	-0.023986	0.0055807	0.00110927	Cluster 1	0.79	0.21	Cluster 1	0.845	0.155	Cluster 1	0.867	0.133	Cluster 1	0.867	High
EL0_5893_0000	5.93194	11.1623	6.43037	1.89789	2.74678	14.8066	74.0446	0	0	100	0	0	0	0	-0.0286973	-0.00234348	-0.00539923	Cluster 1	0.811	0.189	Cluster 1	0.847	0.153	Cluster 1	0.85	0.15	Cluster 1	0.85	High
EL0_5894_0000	4.20717	2.83982	1.92591	0.365435	0.529329	42.8053	54.3549	0	0	100	0	0	0	0	-0.0322454	-0.00430954	-0.00901013	Cluster 1	0.586	0.414	Cluster 1	0.634	0.366	Cluster 1	0.626	0.374	Cluster 1	0.634	Medium
EL0_5895_0000	0.916544	0	0	0	0	0	100	0	0	100	0	0	0	0	0	0	0	Cluster 2	0.444	0.556	Cluster 1	0.534	0.466	Cluster 1	0.583	0.417	Cluster 1	0.583	Medium
EL0_5973_0000	28.0866	39.04	38.6229	0.155009	0.17481	10.1049	50.8551	0	0	100	0	0	0	0	-0.0212179	0.0140891	-0.0377649	Cluster 1	0.799	0.201	Cluster 1	0.829	0.171	Cluster 1	0.845	0.155	Cluster 1	0.845	High
EL0_6001_0000	134.636	25.4611	23.8705	0.586456	0.852604	14.5024	60.008	0	0	100	0	0	0	0.0210461	-0.0306782	0.00164126	-0.00938633	Cluster 1	0.881	0.119	Cluster 1	0.855	0.145	Cluster 1	0.864	0.136	Cluster 1	0.881	High
EL0_6002_0000	36.1595	28.9396	26.5018	0.922416	1.34073	8.98877	62.0408	0	0	100	0	0	0	2.1392e-08	-0.0272123	0.00514079	-0.0046267	Cluster 1	0.916	0.084	Cluster 1	0.929	0.071	Cluster 1	0.923	0.077	Cluster 1	0.929	High
EL0_6003_0000	54.2653	27.0814	23.8705	1.24397	1.80449	15.7813	57.0977	0	0	100	0	0	0	-0.0156043	-0.0301905	0.00114362	-0.00729896	Cluster 1	0.868	0.132	Cluster 1	0.884	0.116	Cluster 1	0.866	0.134	Cluster 1	0.884	High
EL0_6004_0000	0.240922	2.92588	1.94725	0.391521	0.565544	4.52647	92.5476	0	0	100	0	0	0	0	-0.0287673	-0.00109347	-0.00482464	Cluster 2	0.477	0.523	Cluster 1	0.538	0.462	Cluster 1	0.588	0.412	Cluster 1	0.588	Medium
EL0_6010_0000	9.02184	14.1351	11.5091	1.03559	1.50104	9.35408	76.5108	0	0	100	0	0	0	0	-0.0253636	0.00544418	-0.000983005	Cluster 1	0.809	0.191	Cluster 1	0.832	0.168	Cluster 1	0.88	0.12	Cluster 1	0.88	High
EL0_6011_0000	15.2068	4.70088	3.88196	0.321624	0.469751	34.3897	60.9081	0	0	100	0	0	0	-0.158659	-0.0341771	-0.00450572	-0.0117955	Cluster 2	0.35	0.65	Cluster 1	0.537	0.463	Cluster 1	0.556	0.444	Cluster 2	0.65	Medium
EL0_6190_0000	102.162	35.7466	34.7204	0.313847	0.62944	14.416	49.8373	0	0	100	0	0	0	-0.0639514	-0.0214241	0.0133048	-0.0380079	Cluster 2	0.318	0.682	Cluster 1	0.548	0.452	Cluster 1	0.535	0.465	Cluster 2	0.682	High
EL0_6191_0000	28.4203	36.8248	35.7761	0.317725	0.642307	10.8636	52.3116	0	0	100	0	0	0	1.43402e-08	-0.0217876	0.0132739	-0.0378289	Cluster 1	0.783	0.217	Cluster 1	0.809	0.191	Cluster 1	0.837	0.163	Cluster 1	0.837	High
EL0_6480_0000	40.3279	33.6377	32.076	0.455587	1.02461	21.1517	45.2106	0	0	100	0	0	0	-0.160939	-0.0227293	0.0123605	-0.0375858	Cluster 2	0.421	0.579	Cluster 1	0.601	0.399	Cluster 1	0.593	0.407	Cluster 1	0.601	Medium
EL0_6550_0000	50.4464	32.8416	30.661	0.621825	1.47852	17.7975	49.3609	0	0	100	0	0	0	0	-0.02571	0.0073878	-0.0397913	Cluster 1	0.934	0.066	Cluster 1	0.945	0.055	Cluster 1	0.93	0.07	Cluster 1	0.945	High
EL0_6610_0000	167.17	41.7393	39.7362	0.822483	1.12688	14.7264	43.5319	0	0	100	0	0	0	-0.0051439	-0.0166528	0.0127615	-0.160242	Cluster 1	0.891	0.109	Cluster 1	0.909	0.091	Cluster 1	0.879	0.121	Cluster 1	0.909	High
EL0_6920_0000	66.6388	43.7464	42.9971	0.473576	0.28871	13.1298	43.1238	0	0	100	0	0	0	0	-0.0129199	0.0209946	-0.492678	Cluster 1	0.897	0.103	Cluster 1	0.924	0.076	Cluster 1	0.904	0.096	Cluster 1	0.924	High
EL0_7060_0000	44.5485	44.4707	43.6571	0.498214	0.318832	19.3421	36.1785	0	0	100	0	0	0	-0.0823721	-0.0131596	0.0199039	-0.503935	Cluster 1	0.551	0.449	Cluster 1	0.706	0.294	Cluster 1	0.656	0.344	Cluster 1	0.706	High
EL0_7220_0000	37.3678	27.6339	26.2801	0.658508	0.713276	21.0779	51.2759	0	0	100	0	0	0	-0.125925	-0.0181096	0.00746145	-1.05303	Cluster 2	0.375	0.625	Cluster 1	0.602	0.398	Cluster 1	0.588	0.412	Cluster 2	0.625	Medium
EL1_5150_0001	40.7251	46.9117	45.5915	0.58477	0.686589	6.53022	46.5242	0	0	100	0	0	0	0	-0.0280641	0.00226096	-0.34265	Cluster 1	0.981	0.019	Cluster 1	0.97	0.03	Cluster 1	0.958	0.042	Cluster 1	0.981	High
EL1_5430_0001	117.599	12.7265	10.4186	1.3189	0.952843	5.78095	81.4925	0	0	100	0	0	0	0	-0.0178414	-0.0284655	-0.0490885	Cluster 1	0.695	0.305	Cluster 1	0.757	0.243	Cluster 1	0.807	0.193	Cluster 1	0.807	High
EL1_5570_0001	154.538	16.3988	15.115	0.616543	0.584103	4.82459	78.7761	0	0	100	0	0	0	0	-0.0192979	-0.00525017	-0.0279519	Cluster 1	0.705	0.295	Cluster 1	0.768	0.232	Cluster 1	0.814	0.186	Cluster 1	0.814	High
EL1_5660_0000	57.6226	31.1002	30.4879	0.27813	0.254928	5.51206	63.3846	0	0	100	0	0	0	0	-0.0135832	-0.00884807	-0.0614267	Cluster 1	0.783	0.217	Cluster 1	0.836	0.164	Cluster 1	0.863	0.137	Cluster 1	0.863	High
EL1_6000_0001	33.3923	31.4137	28.2212	1.21582	1.76677	12.37	56.2135	0	0	100	0	0	0	0	-0.0265485	0.00557259	-0.00381954	Cluster 1	0.898	0.102	Cluster 1	0.925	0.075	Cluster 1	0.921	0.079	Cluster 1	0.925	High
EL2_4400_4590	122.718	46.478	41.6954	3.25197	1.46751	8.98045	44.5532	0	0	100	0	0	0	0	-0.0288382	0.0276665	-0.250788	Cluster 1	0.992	0.008	Cluster 1	0.978	0.022	Cluster 1	0.965	0.035	Cluster 1	0.992	High
EL2_4590_0001	216.808	43.8285	40.6455	1.68162	1.41767	7.67895	48.4894	0	0	100	0	0	0	8.72463e-08	-0.0229869	0.0070566	-0.0556239	Cluster 1	0.821	0.179	Cluster 1	0.852	0.148	Cluster 1	0.856	0.144	Cluster 1	0.856	High
EL2_4630_0000	218.967	44.1108	42.4801	0.681021	0.812134	20.4554	35.4682	0	0	100	0	0	0	0.057393	-0.0171291	-0.00112858	-0.0382386	Cluster 1	0.689	0.311	Cluster 1	0.737	0.263	Cluster 1	0.742	0.258	Cluster 1	0.742	High
EL2_4634_0000	42.8481	51.5036	50.4482	0.497238	0.49577	9.7844	38.712	0	0	100	0	0	0	-0.0363668	-0.0274607	-0.00419625	-0.265458	Cluster 1	0.794	0.206	Cluster 1	0.884	0.116	Cluster 1	0.804	0.196	Cluster 1	0.884	High
EL2_5110_5270	146.579	38.8524	37.6303	0.615753	0.54413	8.44044	52.7072	0	0	100	0	0	0	0	-0.0165339	-0.00923241	-0.0503359	Cluster 1	0.811	0.189	Cluster 1	0.843	0.157	Cluster 1	0.869	0.131	Cluster 1	0.869	High
EL2_5270_0001	267.241	34.107	32.3548	0.928821	0.734761	9.80615	56.0869	0	0	100	0	0	0	-0.0175629	-0.0157895	-0.0212703	-0.0620676	Cluster 1	0.78	0.22	Cluster 1	0.829	0.171	Cluster 1	0.828	0.172	Cluster 1	0.829	High
EL2_5272_5270	50.6266	29.2208	25.0617	2.39957	1.67876	7.48572	63.2935	0	0	100	0	0	0	8.72463e-08	-0.0190271	-0.0302323	-0.0551769	Cluster 1	0.755	0.245	Cluster 1	0.801	0.199	Cluster 1	0.837	0.163	Cluster 1	0.837	High
EL3_5870_0000	132.106	25.0811	24.3128	0.367258	0.337973	7.34597	67.5694	0	0	100	0	0	0	8.72463e-08	-0.0164037	-0.0125843	-0.0621382	Cluster 1	0.778	0.222	Cluster 1	0.828	0.172	Cluster 1	0.866	0.134	Cluster 1	0.866	High
EL3_5970_0000	49.5989	24.9993	23.4163	0.633383	0.81895	22.4526	52.5133	0	0	100	0	0	0	-0.0722485	-0.0232851	0.00280715	-0.011701	Cluster 2	0.151	0.849	Cluster 2	0.448	0.552	Cluster 1	0.501	0.499	Cluster 2	0.849	High
EL3_5971_0000	60.2185	32.0358	30.1162	0.785102	0.949418	10.014	57.9472	0	0	100	0	0	0	0	-0.0225536	0.000637124	-0.015712	Cluster 1	0.737	0.263	Cluster 1	0.799	0.201	Cluster 1	0.821	0.179	Cluster 1	0.821	High
EL3_5972_0000	109.079	34.6968	33.8659	0.387198	0.362804	9.84344	55.4536	0	0	100	0	0	0	3.77688e-10	-0.0177458	-0.000332312	-0.0499992	Cluster 1	0.804	0.196	Cluster 1	0.846	0.154	Cluster 1	0.864	0.136	Cluster 1	0.864	High
EL3_5974_0000	38.6313	25.6229	24.2094	0.513885	0.747484	14.8943	59.442	0	0	100	0	0	0	8.72463e-08	-0.0269495	0.00638298	-0.00485926	Cluster 1	0.917	0.083	Cluster 1	0.93	0.07	Cluster 1	0.911	0.089	Cluster 1	0.93	High
EM0_4322_0000	61.139	62.9576	61.045	0.863903	0.953221	13.727	23.3154	0	0	100	0	0	0	0.030724	-0.0261894	0.00666069	-0.21235	Cluster 1	0.699	0.301	Cluster 1	0.7	0.3	Cluster 1	0.687	0.313	Cluster 1	0.7	High
EM0_4323_0000	19.5286	63.3207	59.3158	1.86396	2.02202	10.8228	25.8565	0	0	100	0	0	0	8.72463e-08	-0.0242599	0.00897994	-0.0878482	Cluster 1	0.721	0.279	Cluster 1	0.759	0.241	Cluster 1	0.691	0.309	Cluster 1	0.759	High
EM0_4324_0000	109.859	62.874	60.8027	0.787667	1.23261	8.84167	28.2977	0	0	100	0	0	0	0	-0.0190392	0.000268138	-4.12755	Cluster 1	0.722	0.278	Cluster 1	0.773	0.227	Cluster 1	0.705	0.295	Cluster 1	0.773	High
EM0_4327_0000	22.5453	55.7868	51.5374	2.00805	2.17931	11.5946	32.6116	0	0	100	0	0	0	0	-0.0241139	0.00837735	-0.0773096	Cluster 1	0.768	0.232	Cluster 1	0.811	0.189	Cluster 1	0.78	0.22	Cluster 1	0.811	High
EM0_4551_0000	4.6093	29.0343	26.0784	0.82923	2.10603	24.2218	46.7439	0	0	100	0	0	0	-0.0117731	-0.0157193	-0.00309298	-0.245233	Cluster 1	0.81	0.19	Cluster 1	0.875	0.125	Cluster 1	0.836	0.164	Cluster 1	0.875	High
EM0_4870_0000	44.4142	37.5391	35.2833	0.651854	1.58418	14.7376	47.7258	0	0	100	0	0	0	0	-0.0168336	-0.00401875	-1.38395	Cluster 1	0.845	0.155	Cluster 1	0.879	0.121	Cluster 1	0.869	0.131	Cluster 1	0.879	High
EM0_4871_0000	26.0364	47.5701	45.6006	0.583552	1.36268	11.0626	41.3814	0	0	100	0	0	0	0	-0.0167634	-0.0055874	-1.05774	Cluster 1	0.893	0.107	Cluster 1	0.922	0.078	Cluster 1	0.897	0.103	Cluster 1	0.922	High
EM0_4874_0000	92.1864	38.7035	36.2501	0.706684	1.72819	22.4061	38.8882	0	0	100	0	0	0	0.127089	-0.0197014	-0.00918816	-0.73812	Cluster 1	0.747	0.253	Cluster 1	0.783	0.217	Cluster 1	0.803	0.197	Cluster 1	0.803	High
EM0_4875_0000	27.9444	44.194	42.1536	0.599187	1.41899	18.4358	37.3702	0	0	100	0	0	0	0	-0.0186421	-0.00660168	-3.30763	Cluster 1	0.83	0.17	Cluster 1	0.869	0.131	Cluster 1	0.821	0.179	Cluster 1	0.869	High
EM0_4876_0000	19.6228	52.3387	50.3021	0.610297	1.4164	7.43406	40.2206	0	0	100	0	0	0	0.00228906	-0.0170163	-0.00565562	-0.944801	Cluster 1	0.891	0.109	Cluster 1	0.918	0.082	Cluster 1	0.893	0.107	Cluster 1	0.918	High
EM0_4880_0000	43.569	63.1666	62.0907	0.530253	0.486494	15.5253	21.2756	0	0	100	0	0	0	0.0808273	-0.0288452	0.00342394	-0.621095	Cluster 1	0.677	0.323	Cluster 1	0.671	0.329	Cluster 1	0.668	0.332	Cluster 1	0.677	High
EM0_4881_0000	37.4275	23.5907	22.507	0.441044	0.612425	37.1679	39.218	0	0	100	0	0	0	-0.150005	-0.0322183	-0.00675887	-0.183353	Cluster 2	0.457	0.543	Cluster 1	0.626	0.374	Cluster 1	0.643	0.357	Cluster 1	0.643	Medium
EM0_4882_0000	47.3245	57.5036	55.2166	0.680265	1.58329	6.33862	36.1639	0	0	100	0	0	0	0	-0.0168235	-0.00610202	-0.91157	Cluster 1	0.825	0.175	Cluster 1	0.875	0.125	Cluster 1	0.826	0.174	Cluster 1	0.875	High
EM0_4883_0000	29.2469	32.784	30.2647	0.990278	1.50062	13.1006	54.0981	0	0	100	0	0	0	0	-0.0278726	-0.00654744	-0.12813	Cluster 1	0.919	0.081	Cluster 1	0.926	0.074	Cluster 1	0.929	0.071	Cluster 1	0.929	High
EM0_4884_0000	9.66573	51.1081	47.7365	1.34528	1.96002	9.42756	39.437	0	0	100	0	0	0	0	-0.0270515	-0.0044569	-0.149535	Cluster 1	0.97	0.03	Cluster 1	0.976	0.024	Cluster 1	0.945	0.055	Cluster 1	0.976	High
EM0_4885_0000	37.1151	48.0071	46.1331	0.790939	1.03421	17.0642	34.8715	0	0	100	0	0	0	0	-0.0279035	0.000109301	-0.242566	Cluster 1	0.831	0.169	Cluster 1	0.849	0.151	Cluster 1	0.812	0.188	Cluster 1	0.849	High
EM0_4886_0000	6.55813	50.1146	46.3376	1.48483	2.21886	5.91149	43.9451	0	0	100	0	0	0	0	-0.0244605	-0.00178758	-0.136764	Cluster 1	0.913	0.087	Cluster 1	0.926	0.074	Cluster 1	0.91	0.09	Cluster 1	0.926	High
EM0_4887_0000	2.50134	9.83079	8.80303	0.399072	0.621735	11.0128	79.1565	0	0	100	0	0	0	0	-0.0306292	-0.0164751	-0.103124	Cluster 1	0.779	0.221	Cluster 1	0.817	0.183	Cluster 1	0.852	0.148	Cluster 1	0.852	High
EM0_4888_0000	13.1035	40.4598	37.8221	1.04194	1.53977	15.7315	43.7873	0	0	100	0	0	0	0	-0.0286748	-0.00567473	-0.145045	Cluster 1	0.986	0.014	Cluster 1	0.977	0.023	Cluster 1	0.956	0.044	Cluster 1	0.986	High
EM0_4889_0000	12.137	43.7127	41.1506	1.03332	1.4749	13.7924	42.471	0	0	100	0	0	0	0.310597	-0.0276984	-0.00393864	-0.164777	Cluster 1	0.804	0.196	Cluster 1	0.785	0.215	Cluster 1	0.825	0.175	Cluster 1	0.825	High
EM0_4890_0000	10.1725	56.3789	55.2545	0.531016	0.533465	14.8321	28.7537	0	0	100	0	0	0	0	-0.0295583	0.00141348	-0.456095	Cluster 1	0.797	0.203	Cluster 1	0.816	0.184	Cluster 1	0.76	0.24	Cluster 1	0.816	High
EM0_4891_0000	1.09921	17.0416	16.3922	0.271834	0.350751	2.01193	80.9465	0	0	100	0	0	0	0	-0.0297283	-0.00302473	-0.234399	Cluster 1	0.79	0.21	Cluster 1	0.821	0.179	Cluster 1	0.883	0.117	Cluster 1	0.883	High
EM0_5260_0000	19.0767	24.3083	22.8315	0.587027	0.857411	12.1624	63.5099	0	0	100	0	0	0	0	-0.0292906	-0.00623243	-0.152886	Cluster 1	0.927	0.073	Cluster 1	0.939	0.061	Cluster 1	0.949	0.051	Cluster 1	0.949	High
EM0_5261_0000	8.42588	24.1412	22.3983	0.690052	1.01865	5.61388	70.2441	0	0	100	0	0	0	0	-0.0271226	-0.00524221	-0.137645	Cluster 1	0.909	0.091	Cluster 1	0.919	0.081	Cluster 1	0.939	0.061	Cluster 1	0.939	High
EM2_3980_0001	303.29	37.6864	32.795	2.70297	2.1916	11.8015	50.5046	0	0	100	0	0	0	-0.0387241	-0.0294599	0.0192334	-0.103291	Cluster 1	0.812	0.188	Cluster 1	0.864	0.136	Cluster 1	0.854	0.146	Cluster 1	0.864	High
EM2_4100_0001	250.716	53.2627	49.854	1.50056	1.79328	7.19556	39.5338	0	0	100	0	0	0	-0.0105892	-0.0286476	0.0095681	-0.579596	Cluster 1	0.973	0.027	Cluster 1	0.978	0.022	Cluster 1	0.947	0.053	Cluster 1	0.978	High
EM2_4101_0000	138.064	67.7369	64.8527	1.23703	1.58855	8.67317	23.6038	0	0	100	0	0	0	-0.103146	-0.0215477	0.00482513	-0.686404	Cluster 2	0.401	0.599	Cluster 1	0.588	0.412	Cluster 1	0.571	0.429	Cluster 2	0.599	Medium
EM3_4320_0000	91.0746	55.4976	51.7854	1.73476	1.88198	11.0153	33.5067	0	0	100	0	0	0	-0.0657894	-0.0238066	0.00901419	-0.0860837	Cluster 2	0.403	0.597	Cluster 1	0.587	0.413	Cluster 1	0.559	0.441	Cluster 2	0.597	Medium
EM3_4321_0000	72.9864	50.6789	47.4693	1.52746	1.65695	17.414	31.8533	0	0	100	0	0	0	0.026523	-0.0241603	0.0085298	-0.0897324	Cluster 1	0.72	0.28	Cluster 1	0.73	0.27	Cluster 1	0.73	0.27	Cluster 1	0.73	High
EM3_4325_0000	121.507	49.8479	46.9349	1.37494	1.49058	10.9019	39.2238	0	0	100	0	0	0	-0.0701839	-0.0246868	0.00812513	-0.0961553	Cluster 1	0.523	0.477	Cluster 1	0.673	0.327	Cluster 1	0.663	0.337	Cluster 1	0.673	High
EM3_4326_0000	50.1034	53.6593	46.3239	5.11843	2.1167	8.0902	38.2505	0	0	100	0	0	0	0	-0.029173	0.0268879	-0.210102	Cluster 1	0.92	0.08	Cluster 1	0.931	0.069	Cluster 1	0.895	0.105	Cluster 1	0.931	High
EM4_4740_0000	96.6276	52.9294	49.5493	1.35569	1.97174	8.68933	38.3995	0	0	100	0	0	0	-0.125802	-0.0185561	0.00138165	-0.285307	Cluster 1	0.595	0.405	Cluster 1	0.72	0.28	Cluster 1	0.688	0.312	Cluster 1	0.72	High
EU0_2940_0000	55.4695	27.5677	20.0695	3.31902	4.17166	16.5923	55.7893	0	0	47.1589	52.8411	0	0	-7.10337e-05	-0.0218481	0.0032229	-0.204728	Cluster 1	0.752	0.248	Cluster 1	0.753	0.247	Cluster 1	0.807	0.193	Cluster 1	0.807	High
EU0_2941_0000	13.9879	12.639	11.5017	0.500352	0.621849	25.4399	61.8588	0	0	42.582	57.418	0	0	-0.153753	-0.0184094	-0.000828199	-1.3439	Cluster 2	0.294	0.706	Cluster 2	0.424	0.576	Cluster 2	0.455	0.545	Cluster 2	0.706	High
EU0_2985_0000	13.2578	1.86514	1.15942	0.311586	0.393058	15.3667	82.6983	0	0	99.885	0.115014	0	0	0	-0.0374173	-0.00876982	-0.112987	Cluster 2	0.375	0.625	Cluster 2	0.453	0.547	Cluster 2	0.492	0.508	Cluster 2	0.625	Medium
EU0_3010_0000	64.4316	34.3848	29.9716	2.29982	2.04581	23.4301	42.1851	0	0	100	0	0	0	0.0585226	-0.0234422	-0.0063071	-3.27479	Cluster 1	0.691	0.309	Cluster 1	0.74	0.26	Cluster 1	0.778	0.222	Cluster 1	0.778	High
EU0_3011_0000	13.8457	19.6741	17.9234	1.16953	0.563763	31.5852	48.7407	0	0	100	0	0	0	0	-0.0302801	-0.048518	-0.805709	Cluster 1	0.901	0.099	Cluster 1	0.891	0.109	Cluster 1	0.881	0.119	Cluster 1	0.901	High
EU0_3050_0000	39.2907	3.34898	2.42407	0.408347	0.515438	17.1047	79.4662	0	0	95.7108	4.28922	0	0	0.055167	-0.0301187	-0.00539543	-0.168714	Cluster 1	0.584	0.416	Cluster 1	0.576	0.424	Cluster 1	0.672	0.328	Cluster 1	0.672	High
EU0_3130_0000	22.0577	40.4217	29.6332	4.75394	5.9938	11.8536	47.7216	0	0	100	0	0	0	-0.0280227	-0.0208765	0.00355697	-0.213509	Cluster 1	0.694	0.306	Cluster 1	0.782	0.218	Cluster 1	0.758	0.242	Cluster 1	0.782	High
EU0_3131_0000	24.7213	13.3274	8.46902	2.14776	2.70368	8.25807	78.4146	0	0	100	0	0	0	0.00536704	-0.0289896	0.00221462	-0.122499	Cluster 1	0.808	0.192	Cluster 1	0.84	0.16	Cluster 1	0.857	0.143	Cluster 1	0.857	High
EU0_3200_0000	36.9986	61.996	54.0624	3.50833	4.35812	11.3231	26.6763	0	0	100	0	0	0	0.0246254	-0.0181371	0.00116388	-3.19519	Cluster 1	0.703	0.297	Cluster 1	0.753	0.247	Cluster 1	0.703	0.297	Cluster 1	0.753	High
EU0_3201_0000	51.3319	54.7554	36.2012	9.31009	9.18053	16.1823	29.0752	0	0	100	0	0	0	0	-0.0226917	-0.00017006	-0.183371	Cluster 1	0.68	0.32	Cluster 1	0.745	0.255	Cluster 1	0.687	0.313	Cluster 1	0.745	High
EU0_3202_0000	9.81757	38.4391	34.5483	1.71707	2.1178	6.63454	54.9264	0	0	100	0	0	0	0	-0.0163436	0.00150912	-1.58608	Cluster 1	0.797	0.203	Cluster 1	0.84	0.16	Cluster 1	0.864	0.136	Cluster 1	0.864	High
EU0_3203_0000	30.3052	63.0394	55.801	3.19137	3.95014	10.4979	26.4652	0	0	100	0	0	0	0	-0.0169071	0.00165378	-4.33464	Cluster 1	0.751	0.249	Cluster 1	0.811	0.189	Cluster 1	0.731	0.269	Cluster 1	0.811	High
EU0_3300_0000	31.2187	41.4825	35.0398	2.83805	3.54226	13.1375	45.3778	0	0	100	0	0	0	0	-0.0185917	0.00148297	-0.873287	Cluster 1	0.862	0.138	Cluster 1	0.891	0.109	Cluster 1	0.864	0.136	Cluster 1	0.891	High
EU0_3301_0000	13.8683	45.075	39.6008	2.41217	2.99105	8.83684	46.0915	0	0	100	0	0	0	0	-0.0167204	0.00208111	-23.3018	Cluster 1	0.872	0.128	Cluster 1	0.9	0.1	Cluster 1	0.883	0.117	Cluster 1	0.9	High
EU0_3302_0000	7.69913	2.58727	2.02324	0.247779	0.311616	4.28053	93.1311	0	0	100	0	0	0	0	-0.0173853	0.004748	-0.343029	Cluster 2	0.419	0.581	Cluster 2	0.476	0.524	Cluster 1	0.544	0.456	Cluster 2	0.581	Medium
EU0_3360_0000	62.7505	62.9453	56.495	3.01421	3.34949	9.16403	27.8906	0	0	100	0	0	0	-0.0163636	-0.0181508	0.00613891	-0.476731	Cluster 1	0.711	0.289	Cluster 1	0.787	0.213	Cluster 1	0.674	0.326	Cluster 1	0.787	High
EU0_3361_0000	44.3931	58.3528	55.1134	1.73057	1.46188	8.88844	32.7603	0	0	100	0	0	0	0	-0.0131295	-0.00277713	-0.292754	Cluster 1	0.784	0.216	Cluster 1	0.839	0.161	Cluster 1	0.789	0.211	Cluster 1	0.839	High
EU0_3362_0000	60.8861	59.129	55.935	1.49747	1.63353	11.7768	29.0971	0	0	100	0	0	0	0	-0.0169515	0.0057042	-0.242174	Cluster 1	0.75	0.25	Cluster 1	0.809	0.191	Cluster 1	0.729	0.271	Cluster 1	0.809	High
EU0_3363_0000	45.0439	48.2669	45.3256	1.45475	1.46839	11.6605	40.0663	0	0	100	0	0	0	-0.01254	-0.018487	0.00918424	-0.23688	Cluster 1	0.872	0.128	Cluster 1	0.904	0.096	Cluster 1	0.857	0.143	Cluster 1	0.904	High
EU0_3364_0000	0.399417	2.20408	1.24246	0.421285	0.535548	14.072	83.7239	0	0	100	0	0	0	0	-0.0281821	0.00311244	-0.0935259	Cluster 2	0.4	0.6	Cluster 1	0.504	0.496	Cluster 1	0.54	0.46	Cluster 2	0.6	Medium
EU0_3570_0000	53.0561	51.5063	47.6049	1.98824	1.89413	13.4253	35.0777	0	0	100	0	0	0	0.312286	-0.0196604	0.00495448	-0.276333	Cluster 1	0.643	0.357	Cluster 1	0.67	0.33	Cluster 1	0.709	0.291	Cluster 1	0.709	High
EU0_3571_0000	30.1792	53.0505	49.779	1.66833	1.58814	9.69194	37.26	0	0	100	0	0	0	0	-0.0191877	0.00602304	-0.231043	Cluster 1	0.813	0.187	Cluster 1	0.854	0.146	Cluster 1	0.819	0.181	Cluster 1	0.854	High
EU0_3572_0000	13.0862	63.3713	60.0426	1.69015	1.609	8.89657	27.7477	0	0	100	0	0	0	0	-0.0186516	0.00681085	-0.208903	Cluster 1	0.742	0.258	Cluster 1	0.793	0.207	Cluster 1	0.716	0.284	Cluster 1	0.793	High
EU0_3573_0000	34.7006	55.4788	53.3313	1.08692	1.03487	10.566	33.9708	0	0	100	0	0	0	-0.0109039	-0.0188864	0.00679301	-0.187268	Cluster 1	0.748	0.252	Cluster 1	0.802	0.198	Cluster 1	0.732	0.268	Cluster 1	0.802	High
EU0_3700_0000	45.9825	55.8219	52.9358	1.32247	1.54542	18.9367	25.2247	0	0	100	0	0	0	0	-0.0278003	0.0139504	-0.393373	Cluster 1	0.781	0.219	Cluster 1	0.795	0.205	Cluster 1	0.732	0.268	Cluster 1	0.795	High
EU0_3720_0000	70.7246	58.7802	56.1659	1.26474	1.33586	11.9039	29.3096	0	0	100	0	0	0	0	-0.0207619	0.00807194	-0.235996	Cluster 1	0.695	0.305	Cluster 1	0.747	0.253	Cluster 1	0.698	0.302	Cluster 1	0.747	High
EU0_3721_0000	18.6854	59.4059	56.3906	1.30092	1.66748	5.03439	35.559	0	0	100	0	0	0	0	-0.0295637	0.0130116	-0.542658	Cluster 1	0.828	0.172	Cluster 1	0.842	0.158	Cluster 1	0.808	0.192	Cluster 1	0.842	High
EU0_3722_0000	60.3261	55.8765	54.1356	0.717114	0.925807	6.86928	37.2424	0	0	100	0	0	0	-0.0766623	-0.029164	0.0170563	-0.308914	Cluster 1	0.533	0.467	Cluster 1	0.665	0.335	Cluster 1	0.606	0.394	Cluster 1	0.665	Medium
EU0_3724_0000	66.0406	76.1342	71.5318	2.3396	2.22717	10.0037	13.8791	0	0	100	0	0	0	0.00599809	-0.0180454	0.00705455	-0.221195	Cluster 1	0.718	0.282	Cluster 1	0.772	0.228	Cluster 1	0.694	0.306	Cluster 1	0.772	High
EU0_3725_0000	15.855	56.8665	54.474	1.21219	1.15405	24.7156	18.4371	0	0	100	0	0	0	0	-0.0201363	0.00437216	-0.195086	Cluster 1	0.684	0.316	Cluster 1	0.726	0.274	Cluster 1	0.669	0.331	Cluster 1	0.726	High
EU0_3726_0001	22.2329	73.0209	70.894	1.08038	1.02883	10.1411	16.8384	0	0	100	0	0	0	0	-0.0179552	0.00756448	-0.170328	Cluster 1	0.716	0.284	Cluster 1	0.762	0.238	Cluster 1	0.688	0.312	Cluster 1	0.762	High
EU0_3830_0001	51.9156	52.6543	49.7458	1.22792	1.57788	7.57529	39.7618	0	0	100	0	0	0	0	-0.0295286	0.0124985	-0.633401	Cluster 1	0.972	0.028	Cluster 1	0.967	0.033	Cluster 1	0.943	0.057	Cluster 1	0.972	High
EU0_4010_0000	28.9339	72.1324	68.2648	1.96546	1.87108	11.6394	16.2393	0	0	100	0	0	0	-0.0901742	-0.0183139	0.00655828	-0.210502	Cluster 1	0.519	0.481	Cluster 1	0.66	0.34	Cluster 1	0.616	0.384	Cluster 1	0.66	Medium
EU0_4011_0000	22.8256	56.4113	53.0481	1.71564	1.63321	11.0202	32.5672	0	0	100	0	0	0	0	-0.0182978	0.00673858	-0.224226	Cluster 1	0.767	0.233	Cluster 1	0.813	0.187	Cluster 1	0.765	0.235	Cluster 1	0.813	High
EU0_4012_0000	11.898	61.1533	56.7728	2.23116	2.12384	6.55444	32.3021	0	0	100	0	0	0	0	-0.018052	0.00671888	-0.251039	Cluster 1	0.768	0.232	Cluster 1	0.821	0.179	Cluster 1	0.768	0.232	Cluster 1	0.821	High
EU0_4013_0000	30.8725	55.6947	51.5044	2.13354	2.03088	9.86979	34.4481	0	0	100	0	0	0	-4.18617e-08	-0.018493	0.00661571	-0.262211	Cluster 1	0.77	0.23	Cluster 1	0.817	0.183	Cluster 1	0.769	0.231	Cluster 1	0.817	High
EU0_4014_0000	24.5416	47.1804	42.9633	2.15492	2.05114	12.326	40.4915	0	0	100	0	0	0	0	-0.0182906	0.00688753	-0.313352	Cluster 1	0.892	0.108	Cluster 1	0.915	0.085	Cluster 1	0.889	0.111	Cluster 1	0.915	High
EU0_4015_0000	14.8845	39.7418	38.5532	0.614585	0.585237	11.5956	48.642	0	0	100	0	0	0	0.0729072	-0.0183416	0.00681972	-0.174088	Cluster 1	0.733	0.267	Cluster 1	0.766	0.234	Cluster 1	0.802	0.198	Cluster 1	0.802	High
EU0_4016_0000	3.7833	48.7707	44.5715	2.14579	2.04246	13.8858	37.3432	0	0	100	0	0	0	0	-0.0198208	0.00571664	-0.315038	Cluster 1	0.8	0.2	Cluster 1	0.841	0.159	Cluster 1	0.808	0.192	Cluster 1	0.841	High
EU0_4030_0000	138.016	56.3725	54.0522	0.968079	1.24512	7.0791	36.5394	0	0	100	0	0	0	0.00494291	-0.0301191	0.0140331	-0.406592	Cluster 1	0.837	0.163	Cluster 1	0.838	0.162	Cluster 1	0.806	0.194	Cluster 1	0.838	High
EU0_4120_0000	13.3671	66.0347	60.7578	2.62891	2.61247	5.69867	28.2729	0	0	100	0	0	0	0	-0.0197148	0.00785517	-0.326616	Cluster 1	0.713	0.287	Cluster 1	0.769	0.231	Cluster 1	0.705	0.295	Cluster 1	0.769	High
EU0_4121_0000	4.9851	34.0478	30.1253	1.71478	2.17806	34.0622	31.89	0	0	100	0	0	0	0	-0.0364848	-0.0048079	-0.287737	Cluster 1	0.741	0.259	Cluster 1	0.747	0.253	Cluster 1	0.696	0.304	Cluster 1	0.747	High
EU0_4122_0000	81.3115	44.5648	41.1913	1.56912	1.79756	13.2202	42.2047	0	0	100	0	0	0	-0.0339198	-0.0257369	0.0108012	-0.71196	Cluster 1	0.836	0.164	Cluster 1	0.907	0.093	Cluster 1	0.855	0.145	Cluster 1	0.907	High
EU0_4124_0000	1.64974	47.3348	45.3811	0.816303	1.04843	16.9067	35.7403	0	0	100	0	0	0	0	-0.0327362	0.0101021	-0.480414	Cluster 1	0.804	0.196	Cluster 1	0.81	0.19	Cluster 1	0.785	0.215	Cluster 1	0.81	High
EU0_4125_0000	5.98305	48.4021	47.549	0.426256	0.406092	28.5587	23.0243	0	0	100	0	0	0	0	-0.019577	0.00585355	-0.162595	Cluster 1	0.702	0.298	Cluster 1	0.739	0.261	Cluster 1	0.683	0.317	Cluster 1	0.739	High
EU0_4260_0000	66.7224	56.959	54.7572	0.916363	1.17712	13.3571	29.6453	0	0	100	0	0	0	0.0668597	-0.0326128	0.011261	-0.427999	Cluster 1	0.669	0.331	Cluster 1	0.657	0.343	Cluster 1	0.667	0.333	Cluster 1	0.669	High
EU0_4470_0000	75.5272	61.8153	60.1785	0.659413	0.86708	7.00821	31.162	0	0	100	0	0	0	-0.118455	-0.0270906	0.0123527	-0.298407	Cluster 1	0.531	0.469	Cluster 1	0.67	0.33	Cluster 1	0.612	0.388	Cluster 1	0.67	High
EU0_4471_0000	27.6825	42.7004	38.5737	1.81259	2.31212	10.8013	46.4833	0	0	100	0	0	0	0	-0.029743	0.00586931	-0.743049	Cluster 1	0.964	0.036	Cluster 1	0.95	0.05	Cluster 1	0.936	0.064	Cluster 1	0.964	High
EU0_4472_0000	10.1883	57.331	54.7495	1.0814	1.39016	6.64684	36.0134	0	0	100	0	0	0	0	-0.0289837	0.014754	-0.427946	Cluster 1	0.876	0.124	Cluster 1	0.886	0.114	Cluster 1	0.852	0.148	Cluster 1	0.886	High
EU0_4473_0000	34.5116	50.2985	46.0794	1.8511	2.36868	15.8174	33.9049	0	0	100	0	0	0	0	-0.0307142	0.00644336	-1.60804	Cluster 1	0.796	0.204	Cluster 1	0.804	0.196	Cluster 1	0.776	0.224	Cluster 1	0.804	High
EU0_4474_0000	42.0456	44.7616	41.6053	1.18965	1.86139	17.7122	37.5269	0	0	100	0	0	0	0	-0.0190794	-0.00503658	-1.82291	Cluster 1	0.813	0.187	Cluster 1	0.852	0.148	Cluster 1	0.814	0.186	Cluster 1	0.852	High
EU0_4475_0000	47.302	63.6667	61.9094	0.558742	1.16363	9.5624	26.787	0	0	100	0	0	0	0	-0.0188884	-0.00545665	-0.466748	Cluster 1	0.733	0.267	Cluster 1	0.778	0.222	Cluster 1	0.707	0.293	Cluster 1	0.778	High
EU0_4490_0000	4.88802	33.0382	29.1507	1.69843	2.15525	26.2144	40.7473	0	0	100	0	0	0	0	-0.0366985	-0.005228	-0.276317	Cluster 1	0.891	0.109	Cluster 1	0.875	0.125	Cluster 1	0.833	0.167	Cluster 1	0.891	High
EU0_4491_0000	14.5419	15.2027	13.5792	0.709702	0.900684	44.0515	40.739	0	0	100	0	0	0	-0.072179	-0.0354987	-0.00230027	-0.417995	Cluster 2	0.337	0.663	Cluster 1	0.524	0.476	Cluster 1	0.526	0.474	Cluster 2	0.663	Medium
EU0_4550_0000	13.1951	44.6378	41.9595	0.772762	1.87813	10.7948	44.5674	0	0	100	0	0	0	0	-0.0172369	-0.00402011	-1.2353	Cluster 1	0.894	0.106	Cluster 1	0.911	0.089	Cluster 1	0.893	0.107	Cluster 1	0.911	High
EU0_4610_0000	24.0481	29.3078	27.4138	0.833926	1.06734	24.0613	46.5946	0	0	100	0	0	0	0	-0.0298993	0.010207	-1.34449	Cluster 1	0.916	0.084	Cluster 1	0.919	0.081	Cluster 1	0.906	0.094	Cluster 1	0.919	High
EU0_4700_0000	63.3144	49.5618	48.2443	0.41225	0.897178	12.5285	37.8827	0	0	100	0	0	0	0	-0.0173404	-0.00673392	-0.44295	Cluster 1	0.846	0.154	Cluster 1	0.89	0.11	Cluster 1	0.85	0.15	Cluster 1	0.89	High
EU0_4872_0000	41.5904	31.422	29.6788	0.754118	0.962794	34.3614	34.2166	0	0	100	0	0	0	0	-0.0334898	0.00723234	-0.990826	Cluster 1	0.769	0.231	Cluster 1	0.789	0.211	Cluster 1	0.753	0.247	Cluster 1	0.789	High
EU0_4873_0000	43.4563	40.1415	38.7726	0.412725	0.938241	16.3665	43.5021	0	0	100	0	0	0	-0.0577258	-0.0171299	-0.00618609	-0.620537	Cluster 1	0.551	0.449	Cluster 1	0.701	0.299	Cluster 1	0.661	0.339	Cluster 1	0.701	High
EU1_2650_0001	137.904	29.5557	17.9208	6.87019	4.69834	31.9722	38.4743	0	0	0.682387	99.3176	0	0	0	-0.0306536	-0.00732632	-0.155904	Cluster 1	0.865	0.135	Cluster 1	0.83	0.17	Cluster 1	0.753	0.247	Cluster 1	0.865	High
EU1_2810_0001	144.512	36.3943	25.7458	5.1571	5.46329	18.8781	44.7276	0	0	16.2365	83.7635	0	0	0	-0.0228613	0.0014123	-0.202171	Cluster 1	0.813	0.187	Cluster 1	0.719	0.281	Cluster 1	0.687	0.313	Cluster 1	0.813	High
EU1_2980_0000	95.5028	31.654	19.2443	6.53088	5.83888	25.0308	43.3121	0	0	12.9212	87.0788	0	0	-0.0462471	-0.0276651	-0.00189283	-0.133596	Cluster 2	0.396	0.604	Cluster 2	0.33	0.67	Cluster 2	0.343	0.657	Cluster 2	0.67	High
EU1_2981_0000	17.3266	15.3718	12.152	1.44124	1.77531	26.0709	58.4505	0	0	68.2746	31.7254	0	0	2.14305e-06	-0.0221027	-8.02058e-05	-0.326202	Cluster 1	0.76	0.24	Cluster 1	0.809	0.191	Cluster 1	0.837	0.163	Cluster 1	0.837	High
EU1_2982_0000	10.2363	3.58862	2.75489	0.364646	0.463027	51.5347	44.849	0	0	99.454	0.545998	0	0	0.0140228	-0.0312369	-0.00912463	-0.207105	Cluster 1	0.851	0.149	Cluster 1	0.827	0.173	Cluster 1	0.802	0.198	Cluster 1	0.851	High
EU1_2983_0000	21.7907	26.9901	23.2023	1.73625	2.00376	22.7334	50.2764	0	0	100	0	0	0	0	-0.0236128	-0.00331094	-1.07965	Cluster 1	0.795	0.205	Cluster 1	0.851	0.149	Cluster 1	0.857	0.143	Cluster 1	0.857	High
EU1_2984_0000	39.0229	7.01273	4.92322	0.92338	1.16283	18.3263	74.6462	0	0	100	0	0	0	0	-0.031121	-0.00395067	-0.161407	Cluster 1	0.736	0.264	Cluster 1	0.732	0.268	Cluster 1	0.82	0.18	Cluster 1	0.82	High
EU2_3520_0001	250.444	39.9416	37.0513	1.72292	1.12697	9.32286	50.7355	0	0	100	0	0	0	-0.0267349	-0.024705	0.0174215	-0.431192	Cluster 1	0.832	0.168	Cluster 1	0.879	0.121	Cluster 1	0.851	0.149	Cluster 1	0.879	High
JA0_7291_7290	166.579	3.16511	0.362656	1.41436	1.38206	26.7475	70.0874	0	0	0	10.6482	0	0	0	-0.0481063	-0.0117534	-0.0256652	Cluster 2	0.17	0.83	Cluster 2	0.188	0.812	Cluster 2	0.137	0.863	Cluster 2	0.863	High
JA1_7600_7570	408.016	16.9814	4.42243	5.47344	7.00076	6.46629	76.5482	0	0	0	100	0	0	0.0415239	-0.00956132	0.0123864	0.012415	Cluster 2	0.443	0.557	Cluster 2	0.485	0.515	Cluster 2	0.458	0.542	Cluster 2	0.557	Medium
JA1_7640_7280	400.984	10.2973	1.69194	3.1971	5.38399	5.99118	83.6994	0	0	0	97.4149	0	0	0	-0.0197342	0.0132996	0.0163996	Cluster 2	0.218	0.782	Cluster 2	0.248	0.752	Cluster 2	0.261	0.739	Cluster 2	0.782	High
JA2_7290_0001	302.66	3.99522	1.64873	1.30455	1.01735	31.7169	64.2879	0	0	27.2554	71.1557	0	0	0	-0.0405789	-0.00666501	-0.0337215	Cluster 2	0.339	0.661	Cluster 2	0.324	0.676	Cluster 2	0.338	0.662	Cluster 2	0.676	High
JA2_7410_7470	365.605	21.3183	7.89749	5.58611	7.80221	6.92692	71.7525	0	0	0	100	0	0	0	-0.0194093	0.0145033	0.0139753	Cluster 1	0.595	0.405	Cluster 1	0.67	0.33	Cluster 1	0.533	0.467	Cluster 1	0.67	High
JA2_7550_7280	807.906	17.4159	1.13316	6.06656	10.1654	5.81443	76.7804	0	0	0	94.5105	0	0	0.00194344	-0.0160602	0.0185915	0.0134765	Cluster 2	0.207	0.793	Cluster 2	0.179	0.821	Cluster 2	0.215	0.785	Cluster 2	0.821	High
JA2_7570_7480	123.903	17.3094	6.44418	4.38607	6.44438	6.8616	75.829	0	0	0	96.9003	0	0	0	-0.020604	0.0172965	0.016249	Cluster 1	0.528	0.472	Cluster 1	0.543	0.457	Cluster 2	0.483	0.517	Cluster 1	0.543	Medium
JA4_7280_7340	667.445	15.0319	4.14323	4.4523	6.4083	6.20674	78.7614	0	0	0	99.9698	0	0	0	-0.019212	0.00226908	-0.000483764	Cluster 2	0.487	0.513	Cluster 1	0.534	0.466	Cluster 2	0.433	0.567	Cluster 2	0.567	Medium
JA4_7340_7470	52.415	4.87349	1.95048	1.28932	1.62358	8.05211	87.0744	0	0	0	42.2918	0	0	0	-0.0398531	-0.00937126	-0.0202367	Cluster 2	0.315	0.685	Cluster 2	0.264	0.736	Cluster 2	0.256	0.744	Cluster 2	0.744	High
JA4_7470_7480	145.764	8.70378	3.34924	2.2409	3.09267	7.86045	83.4358	0	0	0	48.0601	0	0	1.31806e-08	-0.0246893	0.014444	0.0110108	Cluster 1	0.702	0.298	Cluster 1	0.603	0.397	Cluster 1	0.71	0.29	Cluster 1	0.71	High
JA5_7460_0000	56.5996	1.54279	0.403325	0.518522	0.621474	53.6832	44.7723	0	0	100	0	0	0	4.60606e-08	-0.0446165	0.00825003	-0.0139744	Cluster 2	0.166	0.834	Cluster 2	0.274	0.726	Cluster 2	0.205	0.795	Cluster 2	0.834	High
JA5_7480_0001	499.049	8.3012	3.50893	2.05681	2.71842	7.81869	83.876	0	0	3.56189	77.1958	0	0	0	-0.00595695	0.0039801	6.24115e-05	Cluster 1	0.664	0.336	Cluster 1	0.579	0.421	Cluster 1	0.643	0.357	Cluster 1	0.664	Medium
JA5_7520_0000	128.188	5.33502	3.31976	0.963409	1.04492	51.1857	43.4793	0	0	74.0068	25.9932	0	0	-0.0937571	-0.0305815	-0.0169668	-0.0404712	Cluster 2	0.455	0.545	Cluster 1	0.614	0.386	Cluster 1	0.663	0.337	Cluster 1	0.663	Medium
JB0_7050_0000	243.674	8.78312	6.85748	0.862265	1.04842	12.0956	79.1212	0	0	100	0	0	0	0	-0.0192646	-0.0490533	-0.0850417	Cluster 1	0.69	0.31	Cluster 1	0.76	0.24	Cluster 1	0.784	0.216	Cluster 1	0.784	High
JB0_7051_0001	11.5929	10.9113	2.92631	4.11478	3.70369	12.2352	76.8535	0	0	100	0	0	0	0	-0.0581625	-0.010166	-0.0446154	Cluster 2	0.331	0.669	Cluster 2	0.344	0.656	Cluster 2	0.354	0.646	Cluster 2	0.669	High
JB0_7052_0001	113.285	2.38241	1.58736	0.329278	0.468113	10.2877	87.3228	0	0	100	0	0	0	0	-0.0400909	0.0201334	-0.0798329	Cluster 2	0.261	0.739	Cluster 2	0.32	0.68	Cluster 2	0.333	0.667	Cluster 2	0.739	High
JB0_7071_0000	408.257	2.33961	1.82683	0.28128	0.22785	65.4594	32.201	0	0	85.3622	11.7786	0	0	-0.0462771	-0.0319031	-0.0195565	-0.0982082	Cluster 2	0.227	0.773	Cluster 2	0.432	0.568	Cluster 2	0.423	0.577	Cluster 2	0.773	High
JB0_7072_0000	257.014	10.8882	8.89263	1.16726	0.878888	26.8607	62.2417	0	0	100	0	0	0	5.96863e-08	-0.0206559	-0.0111432	-0.0893282	Cluster 1	0.717	0.283	Cluster 1	0.779	0.221	Cluster 1	0.78	0.22	Cluster 1	0.78	High
JB0_7073_0000	166.466	13.2787	10.8369	1.24091	1.16545	21.6192	65.1022	0	0	100	0	0	0	-0.0535451	-0.0229775	-0.0288272	-0.0826154	Cluster 2	0.098	0.902	Cluster 2	0.415	0.585	Cluster 2	0.444	0.556	Cluster 2	0.902	High
JB0_7074_0000	329.901	14.1347	11.5779	1.0229	1.55121	19.647	66.1871	0	0	100	0	0	0	0.0788784	-0.0144583	-0.0343258	-0.0991292	Cluster 1	0.717	0.283	Cluster 1	0.784	0.216	Cluster 1	0.819	0.181	Cluster 1	0.819	High
JB0_7075_0000	0.904598	0	0	0	0	92.3685	7.63146	0	0	100	0	0	0	0	0	0	0	Cluster 1	0.59	0.41	Cluster 1	0.697	0.303	Cluster 1	0.649	0.351	Cluster 1	0.697	High
JB0_7076_0000	25.3322	1.34659	0.964791	0.211308	0.165603	49.2957	49.3577	0	0	100	0	0	0	0	-0.0410046	-0.0205087	-0.0495101	Cluster 2	0.314	0.686	Cluster 2	0.379	0.621	Cluster 2	0.357	0.643	Cluster 2	0.686	High
JB0_7270_0000	249.391	14.8886	13.2454	0.745125	0.900411	5.96454	79.1466	0	0	100	0	0	0	0	-0.0172566	-0.0141624	-0.156388	Cluster 1	0.725	0.275	Cluster 1	0.795	0.205	Cluster 1	0.823	0.177	Cluster 1	0.823	High
JB0_7271_0000	26.7284	11.5455	10.8823	0.383696	0.288839	7.64257	80.8105	0	0	100	0	0	0	0	-0.0131559	-0.0325408	-0.169947	Cluster 1	0.724	0.276	Cluster 1	0.786	0.214	Cluster 1	0.834	0.166	Cluster 1	0.834	High
JB0_7381_0000	94.8303	0.230055	0.139561	0.028104	0.0625453	83.0838	16.6858	0	0	100	0	0	0	0	-0.0484408	0.0254098	-0.0322995	Cluster 2	0.205	0.795	Cluster 2	0.293	0.707	Cluster 2	0.246	0.754	Cluster 2	0.795	High
JB0_7382_0000	173.163	6.60148	5.79524	0.363664	0.436195	59.5421	33.8565	0	0	100	0	0	0	0	-0.0194993	-0.000748308	-0.107887	Cluster 1	0.668	0.332	Cluster 1	0.748	0.252	Cluster 1	0.709	0.291	Cluster 1	0.748	High
JB0_7383_0000	95.4315	1.89449	1.81755	0.0368361	0.0384341	64.7561	33.3494	0	0	100	0	0	0	8.20152e-08	-0.0404546	-0.0182303	-0.668957	Cluster 2	0.279	0.721	Cluster 2	0.352	0.648	Cluster 2	0.309	0.691	Cluster 2	0.721	High
JB0_7390_0000	507.899	13.5626	11.7	0.678791	1.17987	32.2149	54.2224	0	0	100	0	0	0	-0.0476253	-0.0199624	-0.0232678	-0.107584	Cluster 2	0.167	0.833	Cluster 2	0.455	0.545	Cluster 2	0.474	0.526	Cluster 2	0.833	High
JB0_7391_0000	6.28294	0.00135288	0.000409969	0.000432903	0.00050447	40.6063	59.3924	0	0	100	0	0	0	-0.107551	-0.0648501	-0.0306231	-0.0550901	Cluster 2	0.14	0.86	Cluster 2	0.253	0.747	Cluster 2	0.255	0.745	Cluster 2	0.86	High
JB0_7392_0000	2.81175	1.59374	0.718165	0.488234	0.3938	15.8134	82.5863	0	0	100	0	0	0	0	-0.0240528	-0.0026702	-0.0364133	Cluster 2	0.341	0.659	Cluster 2	0.453	0.547	Cluster 1	0.507	0.493	Cluster 2	0.659	Medium
JB0_7393_0000	26.3815	0.0344032	0.0169313	0.00817708	0.00930772	82.2497	17.7159	0	0	100	0	0	0	0	-0.0185675	-0.00398598	-0.0531326	Cluster 1	0.515	0.485	Cluster 1	0.607	0.393	Cluster 1	0.596	0.404	Cluster 1	0.607	Medium
JB0_7394_0000	0.967798	0.00255401	0.00125076	0.000611155	0.000692028	95.497	4.50048	0	0	100	0	0	0	-0.0630044	-0.0231954	-0.0111065	-0.0585483	Cluster 2	0.243	0.757	Cluster 2	0.452	0.548	Cluster 2	0.454	0.546	Cluster 2	0.757	High
JB0_7395_0000	2.5451	0	0	0	0	3.29449	96.7055	0	0	100	0	0	0	0	0	0	0	Cluster 2	0.444	0.556	Cluster 1	0.534	0.466	Cluster 1	0.583	0.417	Cluster 1	0.583	Medium
JB0_7396_0000	34.2964	0.00471955	0.00232235	0.00112184	0.00127687	89.3086	10.6866	0	0	100	0	0	0	1.57266e-08	-0.0158097	-0.00122489	-0.0513672	Cluster 1	0.525	0.475	Cluster 1	0.623	0.377	Cluster 1	0.604	0.396	Cluster 1	0.623	Medium
JB0_7397_0000	15.0472	0.0300933	0.0157604	0.00670985	0.00763731	39.3218	60.6481	0	0	100	0	0	0	0	-0.0230567	0	-0.210709	Cluster 2	0.472	0.528	Cluster 1	0.574	0.426	Cluster 1	0.595	0.405	Cluster 1	0.595	Medium
JB0_7398_0000	9.67427	0	0	0	0	93.2678	6.73219	0	0	100	0	0	0	0.0168054	0	0	0	Cluster 1	0.598	0.402	Cluster 1	0.682	0.318	Cluster 1	0.644	0.356	Cluster 1	0.682	High
JB0_7399_0000	6.90503	0	0	0	0	91.0602	8.93981	0	0	100	0	0	0	9.164e-08	0	0	0	Cluster 1	0.582	0.418	Cluster 1	0.685	0.315	Cluster 1	0.629	0.371	Cluster 1	0.685	High
JB0_7580_0000	38.3452	0.00181501	0	0.000650443	0.00116292	90.8016	9.19662	0	0	100	0	0	0	2.72178e-08	-0.0633775	-0.0436692	-0.0593975	Cluster 2	0.178	0.822	Cluster 2	0.244	0.756	Cluster 2	0.216	0.784	Cluster 2	0.822	High
JB0_7660_0000	130.107	1.67891	1.56422	0.0290019	0.0832795	75.0433	23.2778	0	0	100	0	0	0	2.01068e-08	-0.0300384	0.0399256	-0.256708	Cluster 2	0.475	0.525	Cluster 1	0.561	0.439	Cluster 1	0.526	0.474	Cluster 1	0.561	Medium
JB0_7661_0000	67.3689	6.83248e-05	2.80215e-05	9.92122e-06	3.13648e-05	76.5033	23.4966	0	0	100	0	0	0	-0.000666222	-0.0474441	0.0304129	-0.00624831	Cluster 2	0.23	0.77	Cluster 2	0.316	0.684	Cluster 2	0.272	0.728	Cluster 2	0.77	High
JB0_7662_0000	4.47396	0.00844602	0.00349559	0.0012195	0.00385771	52.1707	47.8209	0	0	100	0	0	0	8.48501e-08	-0.0415565	0.0281183	-0.00134546	Cluster 2	0.33	0.67	Cluster 2	0.399	0.601	Cluster 2	0.342	0.658	Cluster 2	0.67	High
JB0_7760_0000	191.407	10.4113	9.16419	0.365727	0.876267	32.3474	57.2413	0	0	100	0	0	0	0	-0.0313865	-0.0287776	-0.110199	Cluster 1	0.877	0.123	Cluster 1	0.887	0.113	Cluster 1	0.843	0.157	Cluster 1	0.887	High
JB1_8090_0001	165.048	22.6769	20.0983	0.73157	1.80641	20.8589	56.4642	0	0	100	0	0	0	0	-0.0167373	-0.0140412	-0.125796	Cluster 1	0.756	0.244	Cluster 1	0.824	0.176	Cluster 1	0.838	0.162	Cluster 1	0.838	High
JB2_7800_0001	166.63	26.6691	23.1023	1.23621	2.33246	11.5716	61.7593	0	0	100	0	0	0	0	-0.0167866	-0.0184302	-0.111759	Cluster 1	0.777	0.223	Cluster 1	0.834	0.166	Cluster 1	0.849	0.151	Cluster 1	0.849	High
JB3_6820_7053	638.3	5.61056	3.40106	1.0933	1.12837	41.0033	53.3637	0	0	81.1422	18.8568	0	0	-0.0267065	-0.0289642	-0.0268943	-0.0583353	Cluster 1	0.872	0.128	Cluster 1	0.912	0.088	Cluster 1	0.892	0.108	Cluster 1	0.912	High
JB3_7053_0001	122.804	6.55512	5.57198	0.389738	0.588364	12.5419	80.9018	0	0	100	0	0	0	-1.03908e-08	-0.0225732	-0.0302331	-0.165493	Cluster 1	0.664	0.336	Cluster 1	0.727	0.273	Cluster 1	0.773	0.227	Cluster 1	0.773	High
JL1_6560_6440	246.427	17.08	2.04971	5.51941	9.43799	12.6199	70.3001	62.3892	0	0	37.6108	0	0	0	-0.050704	-0.000909703	-0.0271882	Cluster 2	0.209	0.791	Cluster 2	0.209	0.791	Cluster 2	0.199	0.801	Cluster 2	0.801	High
JL1_6760_6910	299.114	19.4618	1.7781	6.79737	10.9906	6.27209	74.2527	0	0	0	98.9475	0	0	0	-0.0502709	0.00504666	-0.0220789	Cluster 2	0.069	0.931	Cluster 2	0.107	0.893	Cluster 2	0.055	0.945	Cluster 2	0.945	High
JL1_6770_6850	240.766	10.0292	0.622692	3.78013	5.61563	8.81941	81.1492	69.1637	0	0	30.8363	0	0	0	-0.0535354	0.00732443	-0.0206319	Cluster 2	0.102	0.898	Cluster 2	0.083	0.917	Cluster 2	0.075	0.925	Cluster 2	0.925	High
JL1_6910_6960	57.4616	18.7302	3.02718	6.36608	9.32723	7.42208	73.8477	0	0	0	100	0	0	0	-0.0480764	0.0224353	-0.00186444	Cluster 2	0.216	0.784	Cluster 2	0.325	0.675	Cluster 2	0.194	0.806	Cluster 2	0.806	High
JL1_6940_7200	241.251	13.7438	1.73347	4.84714	7.15073	3.04897	83.2073	83.6414	0	0	16.3586	0	0	-2.96556e-11	-0.0500646	0.0130962	-0.0174878	Cluster 2	0.124	0.876	Cluster 2	0.121	0.879	Cluster 2	0.069	0.931	Cluster 2	0.931	High
JL1_7080_7190	122.747	8.90643	1.03933	2.91914	4.93753	1.26744	89.8261	100	0	0	0	0	0	0	-0.040921	0.00569672	-0.0180284	Cluster 2	0.265	0.735	Cluster 2	0.209	0.791	Cluster 2	0.194	0.806	Cluster 2	0.806	High
JL1_7170_6800	209.288	8.7584	1.76224	2.86663	4.13936	5.31845	85.9232	0	0	0	100	0	0	4.05602e-08	-0.0290277	-0.00221004	-0.00765598	Cluster 2	0.301	0.699	Cluster 2	0.426	0.574	Cluster 2	0.315	0.685	Cluster 2	0.699	High
JL1_7190_7250	60.7944	26.6274	0.676925	9.74384	16.178	4.03951	69.333	43.3709	0	0	56.6291	0	0	0	-0.0480197	0.00467707	-0.0183459	Cluster 2	0.196	0.804	Cluster 2	0.188	0.812	Cluster 2	0.184	0.816	Cluster 2	0.816	High
JL1_7200_7250	33.8866	27.7084	0.604179	11.0595	16.0165	6.58285	65.7088	26.2655	0	0	73.7345	0	0	1.4789e-08	-0.0548895	0.00879838	-0.0176141	Cluster 2	0.134	0.866	Cluster 2	0.162	0.838	Cluster 2	0.155	0.845	Cluster 2	0.866	High
JL1_7530_7430	151.397	30.7354	2.4823	10.5167	17.6836	7.09473	62.1699	0	0	0	100	0	0	0	-0.0602283	0.0257051	-3.7583e-05	Cluster 2	0.268	0.732	Cluster 2	0.362	0.638	Cluster 2	0.222	0.778	Cluster 2	0.778	High
JL2_6240_6520	458.306	16.6324	0.288839	6.06856	10.2572	9.99968	73.3679	50.2216	0	0	49.2099	0	0	-7.87649e-11	-0.0437424	0.00172092	-0.0183867	Cluster 2	0.143	0.857	Cluster 2	0.125	0.875	Cluster 2	0.099	0.901	Cluster 2	0.901	High
JL2_6440_6441	310.853	13.3641	0.475863	4.76466	8.11148	5.47978	81.1531	97.3641	0	0	2.63587	0	0	0	-0.056319	0.0012177	-0.0246848	Cluster 2	0.095	0.905	Cluster 2	0.085	0.915	Cluster 2	0.06	0.94	Cluster 2	0.94	High
JL2_6441_6520	135.306	17.7214	1.11292	6.17893	10.3945	23.8545	58.424	0.597157	0	0	99.4028	0	0	0	-0.0536834	0.00116522	-0.0250227	Cluster 2	0.111	0.889	Cluster 2	0.144	0.856	Cluster 2	0.085	0.915	Cluster 2	0.915	High
JL2_6850_6890	400.432	6.56004	0.775594	2.30025	3.4772	4.76146	88.6768	0	0	0	99.0134	0	0	-2.55708e-09	-0.0504197	0.00968225	-0.0214236	Cluster 2	0.074	0.926	Cluster 2	0.104	0.896	Cluster 2	0.082	0.918	Cluster 2	0.926	High
JL2_7110_7120	586.327	10.0915	0.862875	3.70723	5.5261	4.06472	85.8438	0	0	0	100	0	0	-2.54315e-10	-0.0564509	0.0426407	0.0302556	Cluster 2	0.075	0.925	Cluster 2	0.093	0.907	Cluster 2	0.059	0.941	Cluster 2	0.941	High
JL2_7120_6970	48.9552	7.63332	0.346084	2.90696	4.36902	7.99722	84.3695	0	0	0	100	0	0	0	-0.0597091	0.0445236	0.0313632	Cluster 2	0.068	0.932	Cluster 2	0.086	0.914	Cluster 2	0.057	0.943	Cluster 2	0.943	High
JL2_7240_7350	377.543	16.1846	0.246038	5.61923	10.2984	5.39113	78.4242	49.0741	0	0	50.9259	0	0	0.0126405	-0.0446414	0.00180068	-0.0197137	Cluster 2	0.178	0.822	Cluster 2	0.157	0.843	Cluster 2	0.146	0.854	Cluster 2	0.854	High
JL2_7250_7090	55.9531	21.3991	0.000929503	8.40637	12.9689	6.25523	72.3454	0	0	0	100	0	0	0	-0.0536965	0.0059993	-0.018651	Cluster 2	0.151	0.849	Cluster 2	0.159	0.841	Cluster 2	0.155	0.845	Cluster 2	0.849	High
JL2_7350_7090	19.7328	8.47864	0	3.20853	5.26241	3.12152	88.3998	0	0	0	100	0	0	0	-0.0485476	0.00744442	-0.0161115	Cluster 2	0.13	0.87	Cluster 2	0.15	0.85	Cluster 2	0.142	0.858	Cluster 2	0.87	High
JL3_7020_7100	720.875	15.2119	1.31706	5.63069	8.23772	3.68316	81.105	0	0	0	89.23	0	0	-2.09851e-09	-0.0180985	0.0122204	0.0111545	Cluster 2	0.23	0.77	Cluster 2	0.243	0.757	Cluster 2	0.29	0.71	Cluster 2	0.77	High
JL3_7090_7150	170.918	14.4904	1.58198	5.37982	7.51497	4.45742	81.052	0	0	0	100	0	0	0	-0.0515361	0.012121	-0.0184918	Cluster 2	0.062	0.938	Cluster 2	0.076	0.924	Cluster 2	0.051	0.949	Cluster 2	0.949	High
JL4_6520_6710	659.363	13.2729	0.580583	4.93007	7.74197	14.7273	71.9998	0	0	0	100	0	0	-0.0415048	-0.0567136	0.0100237	-0.0167022	Cluster 2	0.075	0.925	Cluster 2	0.067	0.933	Cluster 2	0.075	0.925	Cluster 2	0.933	High
JL4_6710_6740	178.88	13.253	2.49028	4.40195	6.35242	6.84083	79.9052	0	0	0	100	0	0	-2.26138e-09	-0.047123	0.0190066	-0.00651265	Cluster 2	0.201	0.799	Cluster 2	0.307	0.693	Cluster 2	0.188	0.812	Cluster 2	0.812	High
JL6_6740_7100	333.497	13.3587	2.85037	3.8286	6.66061	5.04954	81.5904	0	0	0	100	0	0	0	-0.0392293	0.0171238	-0.00850349	Cluster 2	0.262	0.738	Cluster 2	0.445	0.555	Cluster 2	0.297	0.703	Cluster 2	0.738	High
JL6_6890_6990	243.792	21.7191	5.76207	6.00561	9.86595	5.63837	72.6425	0	0	0	66.0682	0	0	0	-0.0391274	0.0196264	-0.00684101	Cluster 1	0.699	0.301	Cluster 1	0.671	0.329	Cluster 1	0.595	0.405	Cluster 1	0.699	High
JL6_6960_6970	76.253	10.9893	5.52117	2.25716	3.21364	4.54601	84.4644	0	0	0	100	0	0	0	-0.0218129	0.0242872	-0.0104256	Cluster 2	0.497	0.503	Cluster 1	0.568	0.432	Cluster 2	0.438	0.562	Cluster 1	0.568	Medium
JL6_6970_6740	150.696	14.4826	3.03933	4.65372	6.76747	5.04988	80.4676	0	0	0	100	0	0	0	-0.0244332	0.0216496	0.0100317	Cluster 1	0.506	0.494	Cluster 1	0.633	0.367	Cluster 2	0.482	0.518	Cluster 1	0.633	Medium
JL6_6990_6960	57.701	12.4921	1.71091	4.34728	6.41618	6.95706	80.5508	0	0	0	100	0	0	0	-0.0556663	0.0366038	0.0222996	Cluster 2	0.072	0.928	Cluster 2	0.084	0.916	Cluster 2	0.05	0.95	Cluster 2	0.95	High
JL6_7150_6890	185.5	7.39001	1.74683	2.27828	3.35691	3.94256	88.6674	0	0	0	92.4267	0	0	0	-0.0489075	0.0379066	0.0115406	Cluster 2	0.089	0.911	Cluster 2	0.137	0.863	Cluster 2	0.093	0.907	Cluster 2	0.911	High
JL6_7160_7440	530.922	7.77052	0.328481	2.67532	4.74944	2.88444	89.3449	95.7376	0	0	4.26245	0	0	0.0969246	-0.0392183	0.00395269	-0.0153782	Cluster 2	0.279	0.721	Cluster 2	0.232	0.768	Cluster 2	0.237	0.763	Cluster 2	0.768	High
JL6_7320_7150	180.163	8.63567	0.673578	3.04515	4.90419	2.90335	88.4614	0	0	0	100	0	0	0	-0.056513	0.0406394	0.0177294	Cluster 2	0.073	0.927	Cluster 2	0.092	0.908	Cluster 2	0.071	0.929	Cluster 2	0.929	High
JL6_7430_7320	135.322	15.8444	0.600077	5.64306	9.57777	4.64337	79.5124	0	0	0	100	0	0	2.07864e-08	-0.061135	0.0243973	-0.00165188	Cluster 2	0.062	0.938	Cluster 2	0.067	0.933	Cluster 2	0.044	0.956	Cluster 2	0.956	High
JL6_7440_7430	810.933	10.8947	0.967876	3.5538	6.37402	19.7035	69.388	3.51349	0	0	96.4865	0	0	-0.0197559	-0.0405397	0.00765296	-0.0147217	Cluster 2	0.287	0.713	Cluster 2	0.347	0.653	Cluster 2	0.297	0.703	Cluster 2	0.713	High
JL7_6800_7070	925.984	12.303	3.63469	2.88243	5.76604	18.2183	69.4786	0	0	0.430939	83.2034	0	0	-0.000847474	-0.0317338	0.00806864	-0.0116045	Cluster 1	0.726	0.274	Cluster 1	0.779	0.221	Cluster 1	0.701	0.299	Cluster 1	0.779	High
JL7_7030_6800	156.081	12.3813	3.66858	3.39616	5.24213	4.12103	83.4976	0	0	0	100	0	0	0	-0.00187554	-0.00263045	-0.00919873	Cluster 1	0.625	0.375	Cluster 1	0.66	0.34	Cluster 1	0.604	0.396	Cluster 1	0.66	Medium
JL7_7070_0001	93.4564	0.249781	0.0375534	0.115528	0.0958748	72.7938	26.9556	0	0	62.4392	37.5608	0	0	0	-0.0541108	-0.0167386	-0.0260348	Cluster 2	0.22	0.78	Cluster 2	0.262	0.738	Cluster 2	0.271	0.729	Cluster 2	0.78	High
JL7_7100_7030	8.6599	22.2436	0.89042	7.65436	13.6701	5.10132	72.6547	0	0	0	100	0	0	0	-0.0112967	-0.0045227	-0.00575642	Cluster 2	0.357	0.643	Cluster 2	0.371	0.629	Cluster 2	0.376	0.624	Cluster 2	0.643	Medium
JU1_6290_6590	155.908	12.4279	0.153975	2.17293	10.0901	1.4433	86.1288	0	0	0	0	0	24.3712	0	-0.0473678	0.000634972	-0.0272209	Cluster 2	0.059	0.941	Cluster 2	0.068	0.932	Cluster 2	0.057	0.943	Cluster 2	0.943	High
JU1_6300_6650	285.062	16.5082	0.703095	2.75908	13.0364	1.96736	81.5244	0	0	0	0	0	64.2969	0	-0.0466846	-0.00107566	-0.028569	Cluster 2	0.02	0.98	Cluster 2	0.021	0.979	Cluster 2	0.043	0.957	Cluster 2	0.98	High
JU1_6340_6650	196.585	5.74805	0.573721	0.918547	4.24783	0.838536	93.4134	0	0	0	0	0	27.7797	0	-0.0442392	-0.00150954	-0.0295335	Cluster 2	0.053	0.947	Cluster 2	0.061	0.939	Cluster 2	0.066	0.934	Cluster 2	0.947	High
JU1_6590_6600	44.2915	0.478851	0.0677925	0.125013	0.285461	1.80229	97.7189	0	0	0	0	0	29.7612	0	-0.0538457	-0.0157729	-0.0472268	Cluster 2	0.078	0.922	Cluster 2	0.082	0.918	Cluster 2	0.107	0.893	Cluster 2	0.922	High
JU1_6880_7260	306.796	21.4694	3.06537	5.57114	12.8015	4.99024	73.5392	50.2907	49.7093	0	0	0	45.8313	-6.75075e-10	-0.042744	0.00735978	-0.0200586	Cluster 2	0.1	0.9	Cluster 2	0.086	0.914	Cluster 2	0.26	0.74	Cluster 2	0.914	High
JU1_7560_7500	210.472	23.0822	1.20193	8.24044	13.6275	6.81861	70.0869	0	85.7646	0	0	0	86.1462	0	-0.0394192	-0.00246099	-0.0199583	Cluster 2	0.075	0.925	Cluster 2	0.087	0.913	Cluster 2	0.256	0.744	Cluster 2	0.925	High
JU1_7630_7490	271.289	5.03016	0.207691	1.63917	3.17653	2.82283	92.1469	0	0	0	0	0	44.2451	0	-0.0426173	-0.00441285	-0.0272683	Cluster 2	0.031	0.969	Cluster 2	0.031	0.969	Cluster 2	0.082	0.918	Cluster 2	0.969	High
JU1_7690_7490	289.661	7.4078	0.304185	2.43252	4.66421	3.40508	89.1869	0	3.26108	0	0	0	31.0355	0	-0.0423051	-0.0025595	-0.0250686	Cluster 2	0.085	0.915	Cluster 2	0.083	0.917	Cluster 2	0.1	0.9	Cluster 2	0.917	High
JU1_7750_7560	88.3882	16.4833	0.077153	6.98996	9.38917	4.19351	79.3231	0	83.0681	0	0	0	82.9935	6.8698e-08	-0.0501377	-0.00271324	-0.0214366	Cluster 2	0.023	0.977	Cluster 2	0.021	0.979	Cluster 2	0.043	0.957	Cluster 2	0.979	High
JU2_6410_6640	365.058	6.70571	0.434559	1.94005	4.31609	1.14465	92.1496	0	0	0	0	0	18.0407	0	-0.0564067	0.0113027	-0.00890654	Cluster 2	0.048	0.952	Cluster 2	0.055	0.945	Cluster 2	0.059	0.941	Cluster 2	0.952	High
JU2_6600_6810	146.644	2.83061	0.0686605	0.839543	1.92071	1.34783	95.8216	0	0	0	0	0	18.6075	0	-0.054946	-0.017323	-0.0399282	Cluster 2	0.083	0.917	Cluster 2	0.086	0.914	Cluster 2	0.106	0.894	Cluster 2	0.917	High
JU2_6810_6900	18.5388	0.555374	0.325578	0.070037	0.159727	0.317404	99.1272	0	0	0	0	0	87.405	0	-0.0358847	0.00803674	-0.06875	Cluster 2	0.184	0.816	Cluster 2	0.171	0.829	Cluster 2	0.393	0.607	Cluster 2	0.829	High
JU2_7140_7330	435.024	5.62607	0.442818	1.83529	3.34596	2.53504	91.8389	0	0	0	0	0	23.742	2.36443e-08	-0.0438971	0.00813288	-0.0184937	Cluster 2	0.065	0.935	Cluster 2	0.073	0.927	Cluster 2	0.07	0.93	Cluster 2	0.935	High
JU2_7180_7380	346.48	23.2788	1.05793	6.64729	15.5358	3.99534	72.7259	0	92.3783	0	0	0	91.1255	-1.53493e-10	-0.0445665	0.00565292	-0.0190472	Cluster 2	0.031	0.969	Cluster 2	0.028	0.972	Cluster 2	0.073	0.927	Cluster 2	0.972	High
JU2_7360_7000	52.5258	6.28019	0.832858	2.51368	2.92722	2.33775	91.3821	0	0	0	0	0	36.4031	0	-0.0442018	0.00880733	-0.0228145	Cluster 2	0.052	0.948	Cluster 2	0.057	0.943	Cluster 2	0.071	0.929	Cluster 2	0.948	High
JU2_7450_7360	397.954	4.80761	0.296451	1.91251	2.59557	2.14762	93.0448	0	0	0	0	0	48.5165	-4.51039e-08	-0.0473204	0.00396697	-0.0226822	Cluster 2	0.028	0.972	Cluster 2	0.029	0.971	Cluster 2	0.074	0.926	Cluster 2	0.972	High
JU3_6380_6900	409.289	15.5184	0.343387	3.04777	12.1153	2.35902	82.1226	0	0	0	0	0	65.8726	-5.94302e-11	-0.0484318	-0.00215235	-0.030509	Cluster 2	0.018	0.982	Cluster 2	0.022	0.978	Cluster 2	0.045	0.955	Cluster 2	0.982	High
JU3_6640_6790	486.695	8.15761	0.304126	2.39499	5.44809	2.65288	89.1895	0	2.29559	0	0	0	48.388	-2.79436e-10	-0.0530345	0.00811763	-0.0164689	Cluster 2	0.026	0.974	Cluster 2	0.025	0.975	Cluster 2	0.068	0.932	Cluster 2	0.975	High
JU3_6650_7300	719.792	5.73814	0.460317	1.71058	3.55095	2.05506	92.2053	0	0.00136	0	0	0	34.365	0	-0.0501438	-0.00882622	-0.0354513	Cluster 2	0.047	0.953	Cluster 2	0.063	0.937	Cluster 2	0.064	0.936	Cluster 2	0.953	High
JU3_6790_7260	514.446	35.0806	1.57495	10.1038	23.3452	6.64795	58.2622	0	97.9397	0	0	0	95.5298	-0.0253241	-0.0472198	0.00784732	-0.0157483	Cluster 2	0.023	0.977	Cluster 2	0.033	0.967	Cluster 2	0.07	0.93	Cluster 2	0.977	High
JU3_6900_6950	118.3	0.305936	0.02493	0.0948132	0.186156	0.600371	99.0937	0	0	0	0	0	9.75983	0	-0.0482595	-0.00303752	-0.0321157	Cluster 2	0.12	0.88	Cluster 2	0.127	0.873	Cluster 2	0.111	0.889	Cluster 2	0.889	High
JU3_6950_7330	254.859	9.10353	0.247146	3.70812	5.14205	5.72774	85.1685	0	0	0	0	0	59.7687	0.000465667	-0.0467844	0.00401287	-0.0234746	Cluster 2	0.024	0.976	Cluster 2	0.026	0.974	Cluster 2	0.049	0.951	Cluster 2	0.976	High
JU3_7400_7510	111.817	5.88682	1.18042	1.83187	2.87018	1.85894	92.2542	0	7.06113	0	0	0	25.6664	0	-0.0347586	-0.00188084	-0.0208026	Cluster 2	0.288	0.712	Cluster 2	0.267	0.733	Cluster 2	0.387	0.613	Cluster 2	0.733	High
JU3_7490_7400	290.431	6.96366	1.01869	2.08476	3.84697	2.38644	90.6497	0	0	0	0	0	40.08	7.065e-08	-0.0335715	-0.0033194	-0.0238112	Cluster 2	0.318	0.682	Cluster 2	0.307	0.693	Cluster 2	0.462	0.538	Cluster 2	0.693	High
JU4_7000_7300	278.188	1.94701	0.509944	0.653634	0.781875	6.00919	92.043	0	0	0	0	0	49.2116	-0.0180533	-0.0412841	0.00756251	-0.022686	Cluster 2	0.085	0.915	Cluster 2	0.074	0.926	Cluster 2	0.219	0.781	Cluster 2	0.926	High
JU4_7260_7380	114.165	14.9139	0.424589	4.32552	10.1484	12.0496	73.0324	40.0689	59.9311	0	0	0	42.3181	-0.0133249	-0.0450354	0.00607147	-0.0182251	Cluster 2	0.072	0.928	Cluster 2	0.078	0.922	Cluster 2	0.121	0.879	Cluster 2	0.928	High
JU4_7330_7000	27.0333	1.11852	0.214048	0.417529	0.486346	18.7345	80.1469	0	0	0	0	0	37.6931	-0.129205	-0.0412854	0.0136801	-0.0142556	Cluster 2	0.113	0.887	Cluster 2	0.118	0.882	Cluster 2	0.117	0.883	Cluster 2	0.887	High
JU4_7380_7160	35.4323	13.3497	4.97233	2.59139	5.80445	5.99203	80.6573	32.9344	67.0656	0	0	0	28.149	-0.183758	-0.0350277	0.00715517	-0.0439183	Cluster 2	0.262	0.738	Cluster 2	0.235	0.765	Cluster 2	0.302	0.698	Cluster 2	0.765	High
JU5_7300_7510	222.54	7.43281	2.25064	1.93745	3.23041	2.58421	89.9787	0	2.59767	0	0	0	47.4475	0	-0.0316461	-0.00424392	-0.0234046	Cluster 2	0.293	0.707	Cluster 2	0.278	0.722	Cluster 1	0.601	0.399	Cluster 2	0.722	High
JU5_7420_7160	364.077	9.13843	0.597734	2.8308	5.6995	3.78686	87.0745	49.2562	49.7275	0	0	0	45.1415	3.34156e-09	-0.0426487	0.00176265	-0.0204311	Cluster 2	0.024	0.976	Cluster 2	0.023	0.977	Cluster 2	0.055	0.945	Cluster 2	0.977	High
JU5_7500_7420	288.688	24.1487	2.47836	8.14951	13.5009	6.55812	69.2828	11.417	76.579	0	0	0	53.8606	0	-0.0381128	-0.00310608	-0.0205113	Cluster 2	0.169	0.831	Cluster 2	0.182	0.818	Cluster 1	0.546	0.454	Cluster 2	0.831	High
JU5_7510_7500	53.1083	14.1162	0.57907	5.06512	8.4536	7.15738	78.7261	0	90.539	0	0	0	90.8768	0	-0.0407488	-0.0030431	-0.0203737	Cluster 2	0.055	0.945	Cluster 2	0.051	0.949	Cluster 2	0.152	0.848	Cluster 2	0.949	High
PL0_4510_0001	135.043	0.926314	0.303966	0.358598	0.261906	69.0263	30.0187	0	0	23.4485	76.5515	0	0	-0.207523	-0.0613697	-0.0382484	-0.0759851	Cluster 2	0.051	0.949	Cluster 2	0.057	0.943	Cluster 2	0.036	0.964	Cluster 2	0.964	High
PL0_4961_0000	67.5542	1.79206	0.608011	0.553753	0.637347	58.8106	39.3363	0	0	100	0	0	0	8.72463e-08	-0.0644883	-0.0304899	-0.0779675	Cluster 2	0.093	0.907	Cluster 2	0.18	0.82	Cluster 2	0.15	0.85	Cluster 2	0.907	High
PL0_5000_0001	89.9035	0.000380744	1.45819e-06	9.07955e-05	0.000265466	78.3911	21.6085	0	0	40.6662	59.3338	0	0	0	-0.0345405	-0.0281499	-0.0282137	Cluster 2	0.491	0.509	Cluster 1	0.506	0.494	Cluster 1	0.508	0.492	Cluster 2	0.509	Medium
PL0_5010_5130	62.1362	0	0	0	0	72.8171	27.1829	0	0	0	100	0	0	0	0	0	0	Cluster 1	0.692	0.308	Cluster 1	0.699	0.301	Cluster 1	0.685	0.315	Cluster 1	0.699	High
PL0_5070_0001	101.002	3.92177	1.80406	0.958653	1.13608	37.4849	58.562	0	0	100	0	0	0	0.109178	-0.0568368	-0.0237687	-0.0985348	Cluster 2	0.16	0.84	Cluster 2	0.231	0.769	Cluster 2	0.201	0.799	Cluster 2	0.84	High
PL0_5090_0000	25.2249	0	0	0	0	83.9521	16.0479	0	0	100	0	0	0	0.0342592	0	0	0	Cluster 1	0.565	0.435	Cluster 1	0.641	0.359	Cluster 1	0.623	0.377	Cluster 1	0.641	Medium
PL0_5131_0000	103.755	0.000716452	0.000306604	9.26941e-05	0.000268887	55.183	44.8163	0	0	25.7129	74.2871	0	0	-0.00220161	-0.0300277	-0.0248428	-0.0248017	Cluster 1	0.526	0.474	Cluster 1	0.544	0.456	Cluster 1	0.527	0.473	Cluster 1	0.544	Medium
PL0_5141_5140	192.841	24.313	3.81626	6.61249	13.8482	17.0199	58.6671	0	0	0	62.2612	0	0	0.00121594	-0.0388229	-0.00640162	-0.0238364	Cluster 1	0.642	0.358	Cluster 1	0.572	0.428	Cluster 2	0.441	0.559	Cluster 1	0.642	Medium
PL0_5251_0000	129.326	0.464904	0.18848	0.152432	0.125034	51.9873	47.5419	0	0	59.4102	40.5898	0	0	-0.0220797	-0.0213647	-0.0228452	-0.0507184	Cluster 2	0.428	0.572	Cluster 1	0.524	0.476	Cluster 1	0.558	0.442	Cluster 2	0.572	Medium
PL0_5252_0000	1.59735	0.0262653	0.011238	0.00340255	0.00985494	27.6248	72.349	0	0	100	0	0	0	0	-0.0225583	-0.0174955	-0.0183774	Cluster 2	0.432	0.568	Cluster 1	0.532	0.468	Cluster 1	0.598	0.402	Cluster 1	0.598	Medium
PL0_5253_0000	0.698953	0	0	0	0	0.710704	99.2893	0	0	100	0	0	0	0	0	0	0	Cluster 2	0.444	0.556	Cluster 1	0.534	0.466	Cluster 1	0.583	0.417	Cluster 1	0.583	Medium
PL0_5290_0000	19.6355	2.34209	0.836946	0.774097	0.727704	11.2574	86.3972	0	0	100	0	0	0	0	-0.0342033	-0.0277142	-0.0634802	Cluster 2	0.417	0.583	Cluster 2	0.478	0.522	Cluster 1	0.515	0.485	Cluster 2	0.583	Medium
PL0_5390_0000	29.9531	3.69081	1.34998	1.29683	1.07372	16.7677	79.4441	0	0	100	0	0	0	0.0330339	-0.0278485	-0.0373399	-0.0623238	Cluster 2	0.399	0.601	Cluster 2	0.456	0.544	Cluster 1	0.513	0.487	Cluster 2	0.601	Medium
PL0_5391_0000	25.5197	4.88139	2.39125	1.38878	1.09836	8.39173	86.7269	0	0	100	0	0	0	0	-0.016978	-0.035924	-0.0781888	Cluster 1	0.592	0.408	Cluster 1	0.645	0.355	Cluster 1	0.695	0.305	Cluster 1	0.695	High
PL0_5392_0000	26.5912	2.47638	1.09718	0.776436	0.601159	5.93284	91.5908	0	0	100	0	0	0	0	-0.0156046	-0.0343603	-0.0671066	Cluster 2	0.332	0.668	Cluster 2	0.422	0.578	Cluster 2	0.498	0.502	Cluster 2	0.668	High
PL0_5440_0000	60.733	8.85568	5.2697	2.10405	1.55939	25.4428	65.6066	0	0	100	0	0	0	-0.0472884	-0.0112772	-0.0295798	-0.102341	Cluster 2	0.301	0.699	Cluster 1	0.543	0.457	Cluster 1	0.571	0.429	Cluster 2	0.699	High
PL0_5450_0000	62.8497	4.36356	2.11097	1.26816	0.98219	12.8261	82.7449	0	0	100	0	0	0	0	-0.0176838	-0.0361511	-0.0708922	Cluster 2	0.427	0.573	Cluster 1	0.512	0.488	Cluster 1	0.553	0.447	Cluster 2	0.573	Medium
PL0_5490_0001	50.9754	0.273672	0.110233	0.0918134	0.0725034	8.70673	91.0168	0	0	15.9772	84.0228	0	0	0	-0.0244048	-0.0240869	-0.0635028	Cluster 2	0.275	0.725	Cluster 2	0.239	0.761	Cluster 2	0.299	0.701	Cluster 2	0.761	High
PL0_5491_0000	66.5341	0.760266	0.216913	0.307836	0.237963	49.4698	49.7602	0	0	53.2229	46.7771	0	0	-5.37188e-11	-0.0343566	-0.0299818	-0.058322	Cluster 2	0.483	0.517	Cluster 1	0.517	0.483	Cluster 1	0.56	0.44	Cluster 1	0.56	Medium
PL0_5492_0000	9.85713	1.85318	0.746042	0.620506	0.490793	43.7664	54.364	0	0	100	0	0	0	0	-0.0197562	-0.019997	-0.0613593	Cluster 2	0.405	0.595	Cluster 1	0.509	0.491	Cluster 1	0.548	0.452	Cluster 2	0.595	Medium
PL0_5493_0000	101.907	0.552303	0.135895	0.240878	0.177968	9.41592	90.0284	0	0	53.4754	46.5246	0	0	-0.0666157	-0.0416247	-0.00570555	-0.020367	Cluster 2	0.191	0.809	Cluster 2	0.277	0.723	Cluster 2	0.316	0.684	Cluster 2	0.809	High
PL0_5494_0000	4.0749	0.422582	0.15572	0.15538	0.11078	12.7869	86.7905	0	0	100	0	0	0	0	-0.0378478	0.0129587	-0.00569938	Cluster 2	0.324	0.676	Cluster 2	0.378	0.622	Cluster 2	0.394	0.606	Cluster 2	0.676	High
PL0_5495_0000	2.35189	1.12663	0	0.657475	0.469327	13.1653	85.708	0	0	100	0	0	0	0	-0.0685418	0.00938011	-0.000815705	Cluster 2	0.138	0.862	Cluster 2	0.224	0.776	Cluster 2	0.215	0.785	Cluster 2	0.862	High
PL0_5496_0000	2.46207	0.00029293	0.000117411	9.94974e-05	7.76989e-05	23.4328	76.567	0	0	100	0	0	0	0	-0.0228226	-0.0244036	-0.0633381	Cluster 2	0.357	0.643	Cluster 2	0.461	0.539	Cluster 1	0.533	0.467	Cluster 2	0.643	Medium
PL0_5510_0001	111.424	21.3803	14.0185	4.17435	3.17631	16.0617	62.5579	0	0	100	0	0	0	-0.0543664	-0.0177116	-0.0300211	-0.139627	Cluster 2	0.218	0.782	Cluster 1	0.505	0.495	Cluster 1	0.509	0.491	Cluster 2	0.782	High
PL0_5530_5710	29.1309	8.72415	6.01207	1.53669	1.17095	20.1443	71.0926	0	0	100	0	0	0	0	-0.0183008	-0.0383	-0.154164	Cluster 1	0.766	0.234	Cluster 1	0.813	0.187	Cluster 1	0.835	0.165	Cluster 1	0.835	High
PL0_5540_5490	19.1216	0.202057	0.138639	0.0350394	0.0274671	4.89816	94.9003	0	0	0	100	0	0	0	-0.0202595	-0.017678	-0.138968	Cluster 2	0.184	0.816	Cluster 2	0.175	0.825	Cluster 2	0.192	0.808	Cluster 2	0.825	High
PL0_5580_0000	54.9904	12.1728	7.37742	2.71203	2.07662	7.83611	79.9911	0	0	100	0	0	0	0	-0.0135234	-0.0323501	-0.112083	Cluster 1	0.732	0.268	Cluster 1	0.8	0.2	Cluster 1	0.806	0.194	Cluster 1	0.806	High
PL0_5581_0000	35.7774	3.62504	1.22227	1.38052	1.05308	23.3124	73.0626	0	0	100	0	0	0	-0.00191334	-0.0214054	-0.0376031	-0.0535397	Cluster 2	0.356	0.644	Cluster 2	0.453	0.547	Cluster 1	0.536	0.464	Cluster 2	0.644	Medium
PL0_5582_0000	36.0171	4.87872	2.24458	1.50181	1.14948	6.66445	88.4568	0	0	100	0	0	0	0	-0.0167411	-0.0398374	-0.0731444	Cluster 2	0.488	0.512	Cluster 1	0.543	0.457	Cluster 1	0.599	0.401	Cluster 1	0.599	Medium
PL0_5583_0000	27.1611	9.13943	4.73524	2.4842	1.91556	9.16244	81.6981	0	0	100	0	0	0	2.14305e-06	-0.0174882	-0.0351027	-0.0844072	Cluster 1	0.648	0.352	Cluster 1	0.714	0.286	Cluster 1	0.762	0.238	Cluster 1	0.762	High
PL0_5584_0000	51.4173	8.72629	5.42059	1.86997	1.43121	13.4501	77.8237	0	0	100	0	0	0	-0.0435598	-0.0164666	-0.03595	-0.11708	Cluster 2	0.269	0.731	Cluster 1	0.523	0.477	Cluster 1	0.53	0.47	Cluster 2	0.731	High
PL0_5585_0000	26.9902	11.8141	8.62715	1.81931	1.36168	6.41159	81.7743	0	0	100	0	0	0	0	-0.0119167	-0.0326921	-0.22039	Cluster 1	0.688	0.312	Cluster 1	0.76	0.24	Cluster 1	0.793	0.207	Cluster 1	0.793	High
PL0_5670_0000	63.3698	33.6819	28.055	3.16843	2.4204	13.2317	53.0865	0	0	100	0	0	0	0	-0.0180348	-0.0137006	-4.34898	Cluster 1	0.77	0.23	Cluster 1	0.838	0.162	Cluster 1	0.847	0.153	Cluster 1	0.847	High
PL0_5671_0000	42.5512	25.0375	15.93	5.16502	3.92885	11.579	63.3835	0	0	100	0	0	0	-0.00191927	-0.0142855	-0.0285932	-0.125466	Cluster 1	0.764	0.236	Cluster 1	0.847	0.153	Cluster 1	0.855	0.145	Cluster 1	0.855	High
PL0_5672_0000	76.2768	24.0352	15.2023	4.98007	3.82649	21.6305	54.3344	0	0	100	0	0	0	5.60646e-08	-0.0300063	-0.0102126	-0.138268	Cluster 1	0.899	0.101	Cluster 1	0.901	0.099	Cluster 1	0.887	0.113	Cluster 1	0.901	High
PL0_5710_0001	9.35496	23.1693	15.8013	4.18976	3.16578	13.5681	63.2626	0	0	100	0	0	0	0	-0.012663	-0.032124	-0.159218	Cluster 1	0.769	0.231	Cluster 1	0.851	0.149	Cluster 1	0.868	0.132	Cluster 1	0.868	High
PL0_5720_0001	39.1345	5.0419	2.42271	1.47489	1.14158	7.49568	87.463	0	0	100	0	0	0	0	-0.0147225	-0.0344075	-0.0736659	Cluster 1	0.623	0.377	Cluster 1	0.666	0.334	Cluster 1	0.72	0.28	Cluster 1	0.72	High
PL0_5730_5690	89.4112	3.6937	0.420381	1.75732	1.51041	23.9416	72.3647	0	0	0	100	0	0	0	-0.0626167	-0.00316938	-0.014371	Cluster 2	0.097	0.903	Cluster 2	0.113	0.887	Cluster 2	0.087	0.913	Cluster 2	0.913	High
PL0_5750_0001	47.2416	21.9977	16.7538	2.92632	2.28812	20.7301	57.2848	0	0	100	0	0	0	-0.21902	-0.0310552	-0.0106434	-0.373572	Cluster 2	0.293	0.707	Cluster 1	0.533	0.467	Cluster 1	0.555	0.445	Cluster 2	0.707	High
PL0_5790_0000	67.8343	21.4413	15.9891	3.1175	2.32367	15.2764	63.2823	0	0	100	0	0	0	-0.0143874	-0.0150981	-0.0343034	-0.229296	Cluster 1	0.739	0.261	Cluster 1	0.839	0.161	Cluster 1	0.831	0.169	Cluster 1	0.839	High
PL0_5791_0000	9.62151	25.2252	19.9636	3.02989	2.20075	5.50651	69.2683	0	0	100	0	0	0	0	-0.0107879	-0.0309958	-0.430448	Cluster 1	0.766	0.234	Cluster 1	0.82	0.18	Cluster 1	0.861	0.139	Cluster 1	0.861	High
PL0_5830_0001	75.7318	13.2417	9.06716	2.34687	1.81203	19.1766	67.5817	0	0	100	0	0	0	8.72463e-08	-0.0287319	-0.0088797	-0.188481	Cluster 1	0.887	0.113	Cluster 1	0.92	0.08	Cluster 1	0.908	0.092	Cluster 1	0.92	High
PL0_5850_0000	71.4627	0.646219	0.0350692	0.360777	0.254437	46.0022	53.3473	0	0	84.3948	15.6052	0	0	0.00999343	-0.0703002	-0.00453254	-0.0196188	Cluster 2	0.191	0.809	Cluster 2	0.245	0.755	Cluster 2	0.242	0.758	Cluster 2	0.809	High
PL0_5851_0000	0.532186	0	0	0	0	56.2942	43.7058	0	0	100	0	0	0	0	0	0	0	Cluster 1	0.581	0.419	Cluster 1	0.698	0.302	Cluster 1	0.681	0.319	Cluster 1	0.698	High
PL0_5860_0000	6.56585	2.01743	1.01687	0.50788	0.490959	17.9441	80.0404	0	0	100	0	0	0	0	-0.0140676	-0.0311081	-0.0850724	Cluster 2	0.369	0.631	Cluster 2	0.474	0.526	Cluster 1	0.523	0.477	Cluster 2	0.631	Medium
PL0_5900_0000	244.029	7.19658	1.66712	3.13223	2.38635	18.4036	74.3998	0	0	63.6188	36.3812	0	0	0	-0.0502471	0.00544393	-0.0105651	Cluster 2	0.123	0.877	Cluster 2	0.192	0.808	Cluster 2	0.21	0.79	Cluster 2	0.877	High
PL0_5901_0000	2.11702	4.31925	0	1.70571	2.61047	5.38953	90.2912	0	0	100	0	0	0	0	-0.0644221	-0.0322386	-0.0331536	Cluster 2	0.143	0.857	Cluster 2	0.225	0.775	Cluster 2	0.224	0.776	Cluster 2	0.857	High
PL0_5902_0000	10.8749	6.56683	1.83005	1.86329	2.82402	17.9256	75.5076	0	0	100	0	0	0	0.136463	-0.0445449	-0.0353686	-0.0420504	Cluster 2	0.151	0.849	Cluster 2	0.26	0.74	Cluster 2	0.235	0.765	Cluster 2	0.849	High
PL0_5903_0000	1.27747	0.0440938	0.0159583	0.0109161	0.0171885	0.138165	99.8177	0	0	100	0	0	0	0	-0.0392248	-0.0294797	-0.0415414	Cluster 2	0.281	0.719	Cluster 2	0.34	0.66	Cluster 2	0.368	0.632	Cluster 2	0.719	High
PL0_5904_0000	23.3568	7.70719	0.239226	2.90737	4.60711	9.73025	82.5126	0	0	100	0	0	0	0	-0.0507349	-0.0377528	-0.0388299	Cluster 2	0.108	0.892	Cluster 2	0.201	0.799	Cluster 2	0.187	0.813	Cluster 2	0.892	High
PL0_5920_0000	137.008	7.90907	1.75946	2.43167	3.6613	15.215	76.8759	0	0	100	0	0	0	-0.0650615	-0.0438452	-0.0340992	-0.0396125	Cluster 2	0.083	0.917	Cluster 2	0.246	0.754	Cluster 2	0.238	0.762	Cluster 2	0.917	High
PL0_5921_0000	3.48541	6.78909	0.24961	2.5845	3.91715	22.0703	71.1362	0	0	100	0	0	0	0	-0.0468246	-0.0312644	-0.0325165	Cluster 2	0.176	0.824	Cluster 2	0.271	0.729	Cluster 2	0.25	0.75	Cluster 2	0.824	High
PL0_5922_0000	5.33536	1.82277	0.272621	0.612699	0.928512	18.2676	79.9093	0	0	100	0	0	0	0	-0.0420756	-0.0337107	-0.0374524	Cluster 2	0.177	0.823	Cluster 2	0.275	0.725	Cluster 2	0.256	0.744	Cluster 2	0.823	High
PL0_5923_0000	2.07987	16.0389	3.08848	5.12056	7.7644	10.2918	73.6693	0	0	100	0	0	0	0	-0.0413741	-0.0314008	-0.0360641	Cluster 1	0.543	0.457	Cluster 1	0.537	0.463	Cluster 1	0.541	0.459	Cluster 1	0.543	Medium
PL0_5930_0000	31.3621	7.51281	5.09577	1.37341	1.03974	4.35371	88.1335	0	0	100	0	0	0	0	-0.0115106	-0.0316393	-0.151138	Cluster 1	0.69	0.31	Cluster 1	0.738	0.262	Cluster 1	0.796	0.204	Cluster 1	0.796	High
PL0_5950_0000	38.8991	33.9082	27.2306	3.70271	2.92482	16.3304	49.7844	0	0	100	0	0	0	0	-0.022306	-0.00372096	-1.49029	Cluster 1	0.768	0.232	Cluster 1	0.831	0.169	Cluster 1	0.839	0.161	Cluster 1	0.839	High
PL0_5951_0000	16.8122	17.4278	15.4045	1.09397	0.900157	18.6471	63.9251	0	0	100	0	0	0	8.44293e-08	-0.019612	-0.00170156	-0.571244	Cluster 1	0.742	0.258	Cluster 1	0.81	0.19	Cluster 1	0.849	0.151	Cluster 1	0.849	High
PL0_5952_0000	13.3074	25.9643	19.7544	3.46562	2.70436	16.2767	57.759	0	0	100	0	0	0	0	-0.024628	-0.00397673	-0.449962	Cluster 1	0.821	0.179	Cluster 1	0.864	0.136	Cluster 1	0.859	0.141	Cluster 1	0.864	High
PL0_5960_0000	39.5643	17.0406	12.1785	2.72443	2.12204	29.8283	53.131	0	0	100	0	0	0	-0.0257775	-0.0309106	-0.0114489	-0.228521	Cluster 1	0.839	0.161	Cluster 1	0.876	0.124	Cluster 1	0.842	0.158	Cluster 1	0.876	High
PL0_5961_0000	9.56684	18.4602	15.2656	1.76356	1.40644	19.8037	61.7361	0	0	100	0	0	0	0	-0.0300672	-0.00935472	-1.06153	Cluster 1	0.897	0.103	Cluster 1	0.915	0.085	Cluster 1	0.894	0.106	Cluster 1	0.915	High
PL0_5962_0000	15.0327	22.8901	18.6139	2.36718	1.87875	15.2966	61.8133	0	0	100	0	0	0	8.72463e-08	-0.0225254	-0.0034222	-2.82526	Cluster 1	0.729	0.271	Cluster 1	0.794	0.206	Cluster 1	0.798	0.202	Cluster 1	0.798	High
PL0_5980_0000	25.2044	23.6203	16.9826	3.72058	2.89246	19.9266	56.4813	0	0	100	0	0	0	-0.00125659	-0.0253612	-0.00212934	-0.282019	Cluster 1	0.876	0.124	Cluster 1	0.928	0.072	Cluster 1	0.905	0.095	Cluster 1	0.928	High
PL0_5981_0000	43.5706	12.2413	7.59405	2.62212	2.01809	30.6425	57.1162	0	0	100	0	0	0	8.72463e-08	-0.0318563	-0.0090394	-0.129101	Cluster 1	0.889	0.111	Cluster 1	0.883	0.117	Cluster 1	0.8	0.2	Cluster 1	0.889	High
PL0_5982_0000	46.1404	16.6052	11.8069	2.69148	2.08067	20.5267	62.868	0	0	100	0	0	0	8.72463e-08	-0.0247026	-0.00521094	-0.27035	Cluster 1	0.838	0.162	Cluster 1	0.884	0.116	Cluster 1	0.878	0.122	Cluster 1	0.884	High
PL0_5983_0000	3.6805	9.99703	5.57663	2.50039	1.91283	41.3751	48.6278	0	0	100	0	0	0	0	-0.0343044	-0.00832213	-0.0935203	Cluster 1	0.852	0.148	Cluster 1	0.81	0.19	Cluster 1	0.773	0.227	Cluster 1	0.852	High
PL0_6020_0000	15.6513	40.6556	35.0386	3.08779	2.49661	20.6926	38.6498	0	0	100	0	0	0	0	-0.0216322	-0.00282143	-0.997024	Cluster 1	0.807	0.193	Cluster 1	0.851	0.149	Cluster 1	0.832	0.168	Cluster 1	0.851	High
PL0_6060_0000	50.0152	24.0946	18.264	3.25501	2.54338	16.1026	59.8265	0	0	100	0	0	0	0	-0.0250185	-0.00413555	-0.448782	Cluster 1	0.837	0.163	Cluster 1	0.886	0.114	Cluster 1	0.876	0.124	Cluster 1	0.886	High
PL0_6100_0000	176.913	13.0759	9.05775	1.8409	2.17363	9.45706	77.4671	0	0	100	0	0	0	-0.017117	-0.0199702	-0.0471011	-0.0720118	Cluster 1	0.602	0.398	Cluster 1	0.705	0.295	Cluster 1	0.735	0.265	Cluster 1	0.735	High
PL0_6101_0000	21.5956	18.8617	14.6144	2.26709	1.96971	15.6525	65.4859	0	0	100	0	0	0	0	-0.0170948	-0.0508933	-0.0757297	Cluster 1	0.772	0.228	Cluster 1	0.84	0.16	Cluster 1	0.865	0.135	Cluster 1	0.865	High
PL0_6110_0000	28.2376	27.0149	24.6339	1.25957	1.07892	17.3337	55.7388	0	0	100	0	0	0	-0.0164714	-0.0217491	-0.00141113	-0.418457	Cluster 1	0.712	0.288	Cluster 1	0.78	0.22	Cluster 1	0.785	0.215	Cluster 1	0.785	High
PL0_6130_0000	193.743	27.8757	25.5729	1.16327	1.12098	9.38869	62.7385	0	0	100	0	0	0	0	-0.0155421	-0.0466643	-0.122452	Cluster 1	0.784	0.216	Cluster 1	0.845	0.155	Cluster 1	0.868	0.132	Cluster 1	0.868	High
PL0_6131_0000	4.91622	14.8274	2.66487	6.45944	5.69052	4.80274	80.3699	0	0	100	0	0	0	0	-0.0189745	-0.0524349	-0.0541054	Cluster 1	0.658	0.342	Cluster 1	0.692	0.308	Cluster 1	0.745	0.255	Cluster 1	0.745	High
PL0_6140_0000	142.767	30.1138	28.6337	0.579252	0.884099	10.9612	58.925	0	0	100	0	0	0	-0.00121813	-0.0171205	-0.0390194	-0.542355	Cluster 1	0.767	0.233	Cluster 1	0.827	0.173	Cluster 1	0.818	0.182	Cluster 1	0.827	High
PL0_6141_0000	8.09423	20.4782	20.348	0.0706953	0.0492307	7.20425	72.3173	0	0	100	0	0	0	0	-0.0140087	-0.0383582	-0.490733	Cluster 1	0.751	0.249	Cluster 1	0.806	0.194	Cluster 1	0.853	0.147	Cluster 1	0.853	High
PL0_6270_0000	133.234	30.5563	28.9508	0.437671	1.15932	10.0397	59.404	0	0	100	0	0	0	0	-0.0204231	0.0210922	-0.311065	Cluster 1	0.731	0.269	Cluster 1	0.783	0.217	Cluster 1	0.804	0.196	Cluster 1	0.804	High
PL0_6271_0000	39.1217	23.7817	23.0712	0.218783	0.483779	19.0374	57.1765	0	0	100	0	0	0	0	-0.0214379	0.0121986	-0.285408	Cluster 1	0.741	0.259	Cluster 1	0.791	0.209	Cluster 1	0.827	0.173	Cluster 1	0.827	High
PL0_6272_0000	9.36048	29.1336	28.1198	0.286413	0.726144	15.3719	55.4945	0	0	100	0	0	0	0	-0.0220384	0.0190158	-0.296957	Cluster 1	0.734	0.266	Cluster 1	0.794	0.206	Cluster 1	0.818	0.182	Cluster 1	0.818	High
PL1_4460_4780	161.6	1.81344	0.497714	0.759743	0.550779	66.7024	31.4841	0	0	0.0169272	99.9831	0	0	0.192545	-0.0644377	-0.0410597	-0.0735258	Cluster 2	0.078	0.922	Cluster 2	0.084	0.916	Cluster 2	0.06	0.94	Cluster 2	0.94	High
PL1_4540_0001	194.068	2.236	0.729415	0.705303	0.797865	54.8292	42.9113	0	0	76.0734	23.9266	0	0	0.083638	-0.0563157	-0.0227139	-0.0723261	Cluster 2	0.141	0.859	Cluster 2	0.211	0.789	Cluster 2	0.212	0.788	Cluster 2	0.859	High
PL1_4780_0001	22.2669	0.000511564	0.000350824	9.28845e-05	6.71408e-05	68.0323	31.9672	0	0	8.04372	91.9563	0	0	0	-0.0430392	-0.0228675	-0.169272	Cluster 2	0.188	0.812	Cluster 2	0.196	0.804	Cluster 2	0.135	0.865	Cluster 2	0.865	High
PL1_5060_0000	59.6532	4.03217	1.5667	1.124	1.31482	45.9403	49.9741	0	0	100	0	0	0	2.77386e-06	-0.0577323	-0.0233942	-0.0832505	Cluster 2	0.104	0.896	Cluster 2	0.189	0.811	Cluster 2	0.157	0.843	Cluster 2	0.896	High
PL1_5061_0000	14.6417	0.92083	0.36819	0.26211	0.295534	30.6605	68.3838	0	0	100	0	0	0	0.00659677	-0.0542995	-0.0219512	-0.079175	Cluster 2	0.168	0.832	Cluster 2	0.237	0.763	Cluster 2	0.248	0.752	Cluster 2	0.832	High
PL1_5130_0001	68.3669	0.610877	0.178892	0.125817	0.265568	63.9084	35.4764	0	0	48.0279	51.9721	0	0	0	-0.02671	-0.0203563	-0.0204656	Cluster 1	0.504	0.496	Cluster 1	0.564	0.436	Cluster 1	0.577	0.423	Cluster 1	0.577	Medium
PL1_5230_0001	143.827	6.74351	3.59069	1.62253	1.56204	29.5315	63.725	0	0	100	0	0	0	1.05842e-06	-0.0362166	-0.0228889	-0.103698	Cluster 1	0.918	0.082	Cluster 1	0.886	0.114	Cluster 1	0.895	0.105	Cluster 1	0.918	High
PL1_5370_5470	241.331	30.2117	9.51641	6.12026	14.5468	18.2186	51.5697	0	0	0	38.3609	0	0	0	-0.0293932	-0.0058407	-0.030003	Cluster 1	0.899	0.101	Cluster 1	0.849	0.151	Cluster 1	0.83	0.17	Cluster 1	0.899	High
PL1_5690_0001	55.0394	0.322604	0.119826	0.117762	0.0844741	8.71687	90.9605	0	0	5.21619	94.7838	0	0	0	-0.0389608	0.0104211	-0.00733159	Cluster 2	0.142	0.858	Cluster 2	0.146	0.854	Cluster 2	0.14	0.86	Cluster 2	0.86	High
PL1_5910_0001	63.5663	5.14794	3.21268	1.09175	0.840699	28.3133	66.5387	0	0	100	0	0	0	5.57561e-09	-0.0305681	-0.0100336	-0.124031	Cluster 1	0.87	0.13	Cluster 1	0.87	0.13	Cluster 1	0.911	0.089	Cluster 1	0.911	High
PL2_4810_0000	84.3486	0.175249	0.0729961	0.0471283	0.0551038	75.1794	24.6294	0	0	100	0	0	0	-0.0144039	-0.054833	-0.0222723	-0.0847319	Cluster 2	0.196	0.804	Cluster 2	0.268	0.732	Cluster 2	0.239	0.761	Cluster 2	0.804	High
PL2_4811_0000	8.68063	0.0837145	0.0368918	0.021574	0.0250748	70.6107	29.3056	0	0	100	0	0	0	0	-0.0491268	-0.0184642	-0.0881628	Cluster 2	0.181	0.819	Cluster 2	0.265	0.735	Cluster 2	0.213	0.787	Cluster 2	0.819	High
PL2_4945_0000	51.8113	0	0	0	0	95.4921	4.50791	0	0	93.7507	6.24927	0	0	0	0	0	0	Cluster 1	0.592	0.408	Cluster 1	0.699	0.301	Cluster 1	0.655	0.345	Cluster 1	0.699	High
PL2_4970_5250	504.003	7.32766	1.1698	3.24188	2.93135	43.5373	49.0994	0	0	0	24.7722	0	0	-0.0193556	-0.0428048	-0.0344434	-0.0476304	Cluster 2	0.212	0.788	Cluster 2	0.207	0.793	Cluster 2	0.118	0.882	Cluster 2	0.882	High
PL2_5140_5360	164.903	16.0676	7.00101	4.78413	4.20442	41.2715	42.6609	0	0	0	0	0	0	0	-0.0276947	-0.0254728	-0.0662454	Cluster 1	0.881	0.119	Cluster 1	0.847	0.153	Cluster 1	0.67	0.33	Cluster 1	0.881	High
PL2_5300_5630	207.779	11.2962	7.62567	2.05	1.6171	18.8473	69.8565	0	0	100	0	0	0	2.81654e-08	-0.017067	-0.0337365	-0.151461	Cluster 1	0.747	0.253	Cluster 1	0.821	0.179	Cluster 1	0.808	0.192	Cluster 1	0.821	High
PL2_5470_5360	266.136	27.2933	11.7319	6.62507	8.8846	8.96052	63.7216	0	0	0	24.3367	0	0	0	-0.0239493	-0.010285	-0.0493311	Cluster 1	0.803	0.197	Cluster 1	0.788	0.212	Cluster 1	0.784	0.216	Cluster 1	0.803	High
PL2_5630_0001	19.2513	9.33676	7.56556	1.02165	0.744942	13.4662	77.197	0	0	100	0	0	0	0	-0.0233881	-0.0476487	-0.333177	Cluster 1	0.665	0.335	Cluster 1	0.733	0.267	Cluster 1	0.76	0.24	Cluster 1	0.76	High
PL2_5800_0000	13.9832	20.0088	9.07175	6.15789	4.76895	13.4452	66.546	0	0	100	0	0	0	-0.166653	-0.0178359	-0.0342776	-0.0715167	Cluster 2	0.282	0.718	Cluster 1	0.534	0.466	Cluster 1	0.545	0.455	Cluster 2	0.718	High
PL3_5250_0001	90.9144	0.157242	0.00161031	0.0532795	0.0956353	35.2544	64.5867	0	0	1.5525	98.4475	0	0	0	-0.0470739	-0.0244874	-0.0249337	Cluster 2	0.219	0.781	Cluster 2	0.262	0.738	Cluster 2	0.202	0.798	Cluster 2	0.798	High
PL3_5360_5250	74.4237	1.05154	0.347237	0.395295	0.311821	36.5257	62.4112	0	0	0	85.2266	0	0	0	-0.030518	-0.0298913	-0.0566422	Cluster 2	0.437	0.563	Cluster 1	0.516	0.484	Cluster 2	0.469	0.531	Cluster 2	0.563	Medium
PL7_4910_0000	9.72357	0	0	0	0	70.9969	29.0031	0	0	12.4221	87.5779	0	0	0	0	0	0	Cluster 1	0.586	0.414	Cluster 1	0.623	0.377	Cluster 1	0.557	0.443	Cluster 1	0.623	Medium
PL7_4911_0000	44.4828	0.00615329	0.00433952	0.000429962	0.00124739	76.2258	23.7681	0	0	4.01233	95.9877	0	0	1.46111e-08	-0.00949515	-0.0246654	-0.0248824	Cluster 1	0.549	0.451	Cluster 1	0.556	0.444	Cluster 2	0.488	0.512	Cluster 1	0.556	Medium
PL7_4940_0000	5.0819	0	0	0	0	74.929	25.071	0	0	100	0	0	0	0	0	0	0	Cluster 1	0.591	0.409	Cluster 1	0.699	0.301	Cluster 1	0.649	0.351	Cluster 1	0.699	High
PL7_4941_0000	13.8816	0.62228	0.621947	0.000704398	0	75.6995	23.6793	0	0	95.2328	4.76722	0	0	0	-0.000883025	0	0.00541733	Cluster 1	0.526	0.474	Cluster 1	0.639	0.361	Cluster 1	0.598	0.402	Cluster 1	0.639	Medium
PL7_4942_0000	0.671693	0	0	0	0	43.254	56.746	0	0	100	0	0	0	0	0	0	0	Cluster 1	0.547	0.453	Cluster 1	0.672	0.328	Cluster 1	0.658	0.342	Cluster 1	0.672	High
PL7_4960_0000	42.6225	0.0908646	0.035912	0.0253832	0.0292348	74.0351	25.8523	0	0	100	0	0	0	0.0434536	-0.0535251	-0.0200824	-0.0790522	Cluster 2	0.203	0.797	Cluster 2	0.254	0.746	Cluster 2	0.247	0.753	Cluster 2	0.797	High
PL7_4962_0000	47.3255	0.0158654	0.00594841	0.0102064	1.67517e-06	87.1435	12.8406	0	0	59.7796	40.2204	0	0	0.0335795	-0.00711077	0	0.00130615	Cluster 1	0.571	0.429	Cluster 1	0.635	0.365	Cluster 1	0.627	0.373	Cluster 1	0.635	Medium
PL7_4963_0000	1.02657	0	0	0	0	97.1367	2.86332	0	0	100	0	0	0	0	0	0	0	Cluster 1	0.59	0.41	Cluster 1	0.697	0.303	Cluster 1	0.649	0.351	Cluster 1	0.697	High
PL7_4964_0000	1.93335	0.307943	0.307783	0.00025505	0	89.1291	10.5629	0	0	100	0	0	0	0	-0.000945463	0	0.00530158	Cluster 1	0.539	0.461	Cluster 1	0.647	0.353	Cluster 1	0.605	0.395	Cluster 1	0.647	Medium
PL7_4965_0000	3.12338	0.000283728	3.39346e-05	7.12022e-05	0.000178606	84.3859	15.6138	0	0	100	0	0	0	0	-0.0476763	0	-0.0513678	Cluster 2	0.229	0.771	Cluster 2	0.315	0.685	Cluster 2	0.272	0.728	Cluster 2	0.771	High
PL7_4980_0000	25.5535	0.898645	0.242792	0.303526	0.349195	62.3114	36.6999	0	0	100	0	0	0	8.72463e-08	-0.0627944	-0.0258602	-0.063623	Cluster 2	0.102	0.898	Cluster 2	0.192	0.808	Cluster 2	0.155	0.845	Cluster 2	0.898	High
PL7_4981_0000	75.4801	0.0235426	0.0100695	0.00305235	0.00883874	63.2581	36.7182	0	0	100	0	0	0	0	-0.028936	-0.0201041	-0.0200887	Cluster 1	0.544	0.456	Cluster 1	0.627	0.373	Cluster 1	0.62	0.38	Cluster 1	0.627	Medium
PL7_4982_0000	2.35972	0.252544	0.10737	0.0328561	0.0952494	62.8829	36.8628	0	0	100	0	0	0	0	-0.024325	-0.0198013	-0.0207098	Cluster 2	0.48	0.52	Cluster 1	0.576	0.424	Cluster 1	0.579	0.421	Cluster 1	0.579	Medium
PL7_4983_0000	1.71078	0.0171946	0.00524866	0.00276853	0.00805329	56.606	43.3766	0	0	100	0	0	0	0	-0.0258956	-0.0202107	-0.0210358	Cluster 1	0.567	0.433	Cluster 1	0.647	0.353	Cluster 1	0.657	0.343	Cluster 1	0.657	Medium
PL7_4984_0000	0.364249	0	0	0	0	19.8933	80.1067	0	0	100	0	0	0	0	0	0	0	Cluster 2	0.464	0.536	Cluster 1	0.584	0.416	Cluster 1	0.596	0.404	Cluster 1	0.596	Medium
PM0_4640_4820	66.473	0.409709	0.233576	0.101891	0.0736398	71.8404	27.7499	0	0	0	100	0	0	2.87713e-07	-0.060914	-0.0469023	-0.116802	Cluster 2	0.16	0.84	Cluster 2	0.154	0.846	Cluster 2	0.138	0.862	Cluster 2	0.862	High
PM1_3120_3400	279.111	47.9985	32.0939	8.8866	6.97743	15.9968	35.9977	0	0	0	69.1096	0	1.34641	0.0305937	-0.0374783	0.00737419	-0.135558	Cluster 1	0.611	0.389	Cluster 1	0.565	0.435	Cluster 1	0.541	0.459	Cluster 1	0.611	Medium
PM1_3450_3400	215.797	54.328	35.9665	10.5907	7.74717	18.3299	27.3477	0	0	0	85.883	0	3.25855	-0.0780725	-0.0345117	0.00207263	-0.165545	Cluster 2	0.313	0.687	Cluster 2	0.289	0.711	Cluster 2	0.168	0.832	Cluster 2	0.832	High
PM1_3510_4000	173.979	29.1271	13.0978	9.66545	6.37874	14.3996	56.4733	85.0011	0	0	14.9989	0	0	0.0675019	-0.0362746	-0.0112471	-0.0897917	Cluster 1	0.868	0.132	Cluster 1	0.821	0.179	Cluster 1	0.829	0.171	Cluster 1	0.868	High
PM1_3710_4040	20.6334	21.3411	9.38279	7.25902	4.75476	32.3779	46.2635	0	0	0	100	0	8.10824	0	-0.0445973	-0.0183485	-0.08695	Cluster 2	0.343	0.657	Cluster 2	0.397	0.603	Cluster 2	0.258	0.742	Cluster 2	0.742	High
PM1_3711_3710	209.974	43.9918	24.5667	11.6209	7.80977	18.554	37.4638	0	0	0	100	0	0	8.72463e-08	-0.0346974	-0.0107446	-0.134761	Cluster 1	0.741	0.259	Cluster 1	0.777	0.223	Cluster 1	0.658	0.342	Cluster 1	0.777	High
PM1_4000_4290	137.517	51.3482	32.8672	11.0619	7.36608	19.6286	29.0475	8.30747	0	0	91.6925	0	0	0.0340408	-0.0308972	-0.0105822	-0.247326	Cluster 1	0.586	0.414	Cluster 1	0.522	0.478	Cluster 2	0.397	0.603	Cluster 2	0.603	Medium
PM1_4250_4500	201.266	14.1517	9.03796	2.9624	2.14506	42.4857	43.3626	0	0	0	89.2269	0	0	-0.0457626	-0.0491188	-0.0353915	-0.15128	Cluster 2	0.173	0.827	Cluster 2	0.178	0.822	Cluster 2	0.118	0.882	Cluster 2	0.882	High
PM1_4251_4250	54.8626	23.41	15.9421	4.36834	3.12531	22.3111	54.2789	0	0	0	100	0	0	0	-0.0379003	-0.0272759	-0.188008	Cluster 1	0.626	0.374	Cluster 1	0.748	0.252	Cluster 2	0.492	0.508	Cluster 1	0.748	High
PM1_4252_4250	7.57786	0.192736	0.131322	0.0354955	0.0256502	68.4597	31.3475	0	0	0	100	0	0	0	-0.0528518	-0.038938	-0.172068	Cluster 2	0.13	0.87	Cluster 2	0.138	0.862	Cluster 2	0.098	0.902	Cluster 2	0.902	High
PM1_4430_4200	239.616	35.5783	6.71944	11.0845	17.7174	21.1771	43.2446	14.5668	0	0	85.4332	0	0.873003	3.0651e-08	-0.0366987	-0.0231581	-0.0382405	Cluster 1	0.659	0.341	Cluster 1	0.728	0.272	Cluster 1	0.571	0.429	Cluster 1	0.728	High
PM1_4500_4580	71.1258	38.558	28.8334	5.64098	4.08751	21.2464	40.2053	0	0	0	38.9195	0	0	-0.0358766	-0.0311336	-0.0234354	-0.354728	Cluster 1	0.661	0.339	Cluster 1	0.573	0.427	Cluster 2	0.411	0.589	Cluster 1	0.661	Medium
PM2_2860_3040	447.088	43.4437	25.2293	12.802	5.36432	18.152	38.4043	11.1687	0	0	1.03651	0	0.998679	-0.0957063	-0.0214839	-0.0235382	-0.0912195	Cluster 2	0.231	0.769	Cluster 2	0.167	0.833	Cluster 2	0.193	0.807	Cluster 2	0.833	High
PM2_3400_3340	4.4284	57.8093	36.1561	12.4153	9.21752	13.4559	28.7339	0	0	0	0	0	0	0	-0.0345859	0.00427939	-0.130306	Cluster 1	0.735	0.265	Cluster 1	0.634	0.366	Cluster 2	0.475	0.525	Cluster 1	0.735	High
PM2_4860_4670	313.492	36.742	2.89327	10.6358	23.1578	8.42191	54.8288	53.9314	0	0	46.0686	0	0	0	-0.0451882	-0.00542274	-0.0199603	Cluster 2	0.476	0.524	Cluster 2	0.423	0.577	Cluster 2	0.294	0.706	Cluster 2	0.706	High
PM3_3040_3340	378.818	37.052	18.9276	11.324	6.78754	15.536	47.412	33.1464	0	0	7.58559	0	2.79324	-0.0816929	-0.0324605	-0.00742225	-0.0879011	Cluster 2	0.323	0.677	Cluster 2	0.257	0.743	Cluster 2	0.287	0.713	Cluster 2	0.743	High
PM3_4660_4620	140.833	13.8471	2.74568	4.25851	6.78633	43.1057	43.0472	0	0	0	23.0704	0	0.00686275	-0.0379358	-0.0478432	-0.0364301	-0.0500832	Cluster 2	0.311	0.689	Cluster 2	0.257	0.743	Cluster 2	0.188	0.812	Cluster 2	0.812	High
PM3_4670_4660	545.452	39.4518	4.94334	12.3238	22.0165	13.6259	46.9223	4.39258	0	0	88.4226	0	0.823921	-0.00364721	-0.0394945	-0.0132876	-0.0288799	Cluster 1	0.519	0.481	Cluster 1	0.598	0.402	Cluster 2	0.388	0.612	Cluster 2	0.612	Medium
PM4_3340_3341	397.253	33.6998	20.0366	8.20162	5.44202	15.1384	51.1674	46.6161	0	0	11.3318	0	14.1691	-0.0691584	-0.0332723	-0.0119829	-0.170617	Cluster 2	0.244	0.756	Cluster 2	0.236	0.764	Cluster 2	0.227	0.773	Cluster 2	0.773	High
PM4_3341_4040	159.218	32.562	17.3093	9.17756	6.07245	33.6528	33.7852	10.7284	0	0	83.4576	0	44.8466	-0.0680242	-0.038106	-0.0146906	-0.121814	Cluster 2	0.12	0.88	Cluster 2	0.091	0.909	Cluster 2	0.159	0.841	Cluster 2	0.909	High
PM4_4040_4410	398.534	30.8755	20.0247	6.46056	4.36514	25.7593	43.3652	4.26072	0	0	90.6141	0	18.5348	-0.0467203	-0.0375895	-0.0182923	-0.211578	Cluster 2	0.275	0.725	Cluster 2	0.255	0.745	Cluster 2	0.273	0.727	Cluster 2	0.745	High
PM7_4150_4290	175.916	29.0586	11.0799	8.11311	9.82769	16.4029	54.541	34.4119	0	0	65.5881	0	0	0.0348156	-0.0335065	-0.0163457	-0.068551	Cluster 1	0.779	0.221	Cluster 1	0.75	0.25	Cluster 1	0.755	0.245	Cluster 1	0.779	High
PM7_4200_4410	106.348	40.8873	24.5285	7.91614	8.39916	19.3944	39.7284	34.1815	0	0	20.3527	0	18.041	0.0136308	-0.0336639	-0.0163197	-0.179553	Cluster 1	0.786	0.214	Cluster 1	0.795	0.205	Cluster 1	0.84	0.16	Cluster 1	0.84	High
PM7_4290_4200	17.7629	34.0958	8.27649	11.3859	14.3871	12.0308	53.8862	15.9942	0	0	84.0058	0	1.03921	0	-0.0378841	-0.0152809	-0.0523427	Cluster 1	0.551	0.449	Cluster 1	0.606	0.394	Cluster 2	0.402	0.598	Cluster 1	0.606	Medium
PM7_4410_4620	205.432	35.7287	17.0163	8.39805	10.1827	19.1006	45.1861	5.04841	0	0	22.6266	0	0.0685375	0.000980089	-0.0351683	-0.0256853	-0.0866569	Cluster 1	0.894	0.106	Cluster 1	0.842	0.158	Cluster 1	0.797	0.203	Cluster 1	0.894	High
PM7_4580_4820	381.806	0.705745	0.193293	0.28634	0.222524	52.3251	46.9359	0	0	0	99.6342	0	0	0.00422529	-0.0718232	-0.0452452	-0.071277	Cluster 2	0.128	0.872	Cluster 2	0.166	0.834	Cluster 2	0.149	0.851	Cluster 2	0.872	High
PM7_4620_4580	333.81	7.26706	4.63024	1.21977	1.39599	56.491	36.2419	0	0	0	5.98861	0	0	0.00780983	-0.0392539	-0.0381813	-0.0827941	Cluster 1	0.572	0.428	Cluster 1	0.503	0.497	Cluster 2	0.385	0.615	Cluster 2	0.615	Medium
PM7_4820_0001	28.1743	0.0536966	0.0338921	0.00945679	0.00961642	77.699	22.2471	0	0	0	100	0	0	0	-0.0430116	-0.022952	-0.0661173	Cluster 2	0.257	0.743	Cluster 2	0.252	0.748	Cluster 2	0.215	0.785	Cluster 2	0.785	High
PS0_6150_6160	29.4713	4.03771	1.30892	1.09948	1.60892	84.2563	11.706	0	100	0	0	0	100	0	-0.0646803	-0.0307798	-0.0347176	Cluster 2	0.037	0.963	Cluster 2	0.038	0.962	Cluster 2	0.085	0.915	Cluster 2	0.963	High
PS0_6160_6161	85.0395	44.2931	25.609	6.99014	11.4698	42.843	12.8638	0	100	0	0	0	99.5828	0	-0.0205833	-0.000584428	-0.0114855	Cluster 2	0.184	0.816	Cluster 2	0.174	0.826	Cluster 2	0.459	0.541	Cluster 2	0.826	High
PS1_4790_4830	264.011	7.23259	0.35179	3.05845	3.81613	2.23089	90.5362	0	1.22822	0	0	0	21.6905	-9.08252e-10	-0.0463859	-0.00515913	-0.0212608	Cluster 2	0.064	0.936	Cluster 2	0.069	0.931	Cluster 2	0.073	0.927	Cluster 2	0.936	High
PS1_4830_5080	143.165	38.6478	10.4812	12.2546	15.842	12.4253	48.9269	0	88.5259	0	0	0	81.2323	-0.0914486	-0.0344954	1.42535e-05	-0.0258609	Cluster 2	0.168	0.832	Cluster 2	0.154	0.846	Cluster 2	0.231	0.769	Cluster 2	0.846	High
PS2_5550_5560	542.427	7.5258	0.603851	2.51568	4.37155	3.01401	89.4602	0	0.78113	0	0	0	3.90342	0	-0.0508539	0.00492518	-0.000182298	Cluster 2	0.104	0.896	Cluster 2	0.093	0.907	Cluster 2	0.069	0.931	Cluster 2	0.931	High
PS2_5560_5100	773.14	49.4442	11.2167	14.3409	23.6912	11.2089	39.3281	0	91.5866	0	0	0	74.651	-0.00790054	-0.0384994	0.00710092	-0.00235	Cluster 2	0.129	0.871	Cluster 2	0.148	0.852	Cluster 2	0.372	0.628	Cluster 2	0.871	High
PS2_6420_6360	58.6635	28.9603	8.8531	6.84146	13.1654	16.0067	55.0329	14.3826	85.6174	0	0	0	66.5474	0	-0.0388898	0.0040011	-0.00896314	Cluster 2	0.081	0.919	Cluster 2	0.096	0.904	Cluster 2	0.291	0.709	Cluster 2	0.919	High
PS2_6490_6420	164.969	22.3388	5.29659	5.3734	11.6131	13.7185	63.9427	39.7774	60.2226	0	0	0	42.1332	0	-0.0469188	0.00588304	-0.0143716	Cluster 2	0.247	0.753	Cluster 2	0.248	0.752	Cluster 2	0.383	0.617	Cluster 2	0.753	High
PS2_6660_6490	55.1883	4.1693	0.0306038	1.32791	2.80269	44.7549	51.0758	49.0163	50.9837	0	0	0	31.7119	-0.00580172	-0.069633	-0.00164226	-0.0231722	Cluster 2	0.099	0.901	Cluster 2	0.112	0.888	Cluster 2	0.104	0.896	Cluster 2	0.901	High
PS2_6730_6660	328.931	20.5105	6.11744	4.56017	9.80641	10.9504	68.5391	40.4885	59.5115	0	0	0	40.0352	0.0106678	-0.0433014	0.00497635	-0.0152449	Cluster 2	0.33	0.67	Cluster 2	0.339	0.661	Cluster 2	0.441	0.559	Cluster 2	0.67	High
PS3_5100_5080	684.452	29.0433	6.66224	8.43303	13.9272	10.1015	60.8406	0	68.5638	0	0	0	54.485	-0.00416697	-0.0448019	0.00749343	-0.0125189	Cluster 2	0.032	0.968	Cluster 2	0.038	0.962	Cluster 2	0.085	0.915	Cluster 2	0.968	High
PS3_5990_6161	835.518	23.6037	10.1701	4.70257	8.65771	6.2549	70.1399	0	36.8483	0	0	0	36.8479	-0.0334078	-0.0282936	0.00654945	-0.00625287	Cluster 2	0.461	0.539	Cluster 2	0.464	0.536	Cluster 1	0.574	0.426	Cluster 1	0.574	Medium
PS3_6161_6280	23.3237	48.3637	25.3684	8.81211	14.1772	26.752	24.8581	0	100	0	0	0	100	-0.018581	-0.020674	0.00156881	-0.00861891	Cluster 2	0.125	0.875	Cluster 2	0.113	0.887	Cluster 2	0.355	0.645	Cluster 2	0.887	High
PS3_6280_6230	114.141	52.5334	14.093	12.7652	25.5339	16.2543	31.1981	0	100	0	0	0	84.957	0.0189803	-0.0426104	0.00691518	-0.00807138	Cluster 2	0.127	0.873	Cluster 2	0.115	0.885	Cluster 2	0.269	0.731	Cluster 2	0.885	High
PS3_6460_6230	968.181	41.9991	6.54573	11.1608	24.2029	14.7604	43.2406	0	86.9078	0	0	0	69.2612	-0.0039562	-0.0519337	0.0088043	-0.0106408	Cluster 2	0.041	0.959	Cluster 2	0.053	0.947	Cluster 2	0.108	0.892	Cluster 2	0.959	High
PS4_5080_4380	270.343	11.0064	0.666036	4.08707	6.27635	6.32556	82.6681	0	23.985	0	0	0	20.522	0	-0.0538862	0.0100512	-0.0120011	Cluster 2	0.041	0.959	Cluster 2	0.049	0.951	Cluster 2	0.039	0.961	Cluster 2	0.961	High
PS4_5840_5240	768.905	21.5744	5.67229	5.93523	9.85905	9.53948	68.8822	34.3597	58.7679	0	0	0	33.0685	-0.0179965	-0.0236422	0.00211005	-0.00243956	Cluster 1	0.568	0.432	Cluster 1	0.573	0.427	Cluster 1	0.727	0.273	Cluster 1	0.727	High
PS4_6230_6360	66.0732	58.4917	18.1616	15.0188	25.0393	20.1958	21.296	0	100	0	0	0	61.2417	0	-0.0315125	0.00331849	-0.00382837	Cluster 2	0.222	0.778	Cluster 2	0.213	0.787	Cluster 1	0.538	0.462	Cluster 2	0.787	High
PS4_6360_5840	56.6983	11.9907	8.01352	1.57659	2.37641	4.30692	83.6996	51.09	48.91	0	0	0	27.8843	0	-0.00839876	0.00562976	-0.00743988	Cluster 1	0.556	0.444	Cluster 1	0.571	0.429	Cluster 1	0.654	0.346	Cluster 1	0.654	Medium
PS5_4370_4150	57.8412	22.1498	12.4479	4.57232	5.07782	34.2618	43.5884	23.218	76.782	0	0	0	63.9452	-6.52176e-06	-0.0340286	-0.0121645	-0.0745298	Cluster 2	0.327	0.673	Cluster 2	0.34	0.66	Cluster 1	0.785	0.215	Cluster 1	0.785	High
PS5_4380_4370	854.051	35.9974	8.44141	11.2646	16.2503	15.7212	48.2758	26.9628	73.0372	0	0	0	52.7627	-0.11649	-0.0418273	0.00522236	-0.0266914	Cluster 2	0.067	0.933	Cluster 2	0.07	0.93	Cluster 2	0.097	0.903	Cluster 2	0.933	High
PS5_5200_4380	97.0418	8.66298	1.08178	3.15908	4.41796	22.634	68.694	45.0368	54.0039	0	0	0	15.4112	-0.00376427	-0.0469777	0.00548794	-0.0244197	Cluster 2	0.125	0.875	Cluster 2	0.154	0.846	Cluster 2	0.162	0.838	Cluster 2	0.875	High
PS5_5240_5200	678.433	22.1816	3.18236	7.25688	11.6293	8.97767	68.8379	47.523	50.545	0	0	0	27.1998	-0.0151656	-0.0224104	0.000764385	-0.0025002	Cluster 1	0.569	0.431	Cluster 1	0.56	0.44	Cluster 1	0.704	0.296	Cluster 1	0.704	High
PU0_3000_3090	241.984	36.8198	25.762	7.87744	3.09999	19.0135	44.1667	39.4736	60.5264	0	0	0	52.7057	-0.132735	-0.023114	0.010587	-0.439577	Cluster 2	0.131	0.869	Cluster 2	0.098	0.902	Cluster 2	0.137	0.863	Cluster 2	0.902	High
PU0_3601_3602	46.9029	36.0744	19.7006	8.56515	7.7937	11.0281	52.8789	0	68.9071	0	0	0	49.8314	-0.0129455	-0.0287991	-0.010012	-0.177705	Cluster 2	0.318	0.682	Cluster 2	0.337	0.663	Cluster 1	0.746	0.254	Cluster 1	0.746	High
PU0_3611_3530	65.138	17.8676	4.45564	7.93583	5.45911	8.56349	73.5692	0	0	0	0	0	6.93444	0.0902683	-0.0359807	0.0017658	-0.0416854	Cluster 1	0.699	0.301	Cluster 1	0.581	0.419	Cluster 1	0.683	0.317	Cluster 1	0.699	High
PU0_3751_3752	54.4691	46.6561	26.8125	10.3583	9.48296	24.0315	29.2407	0	100	0	0	0	100	0.312283	-0.0279261	-0.0105231	-0.228377	Cluster 2	0.22	0.78	Cluster 2	0.189	0.811	Cluster 2	0.459	0.541	Cluster 2	0.811	High
PU0_3871_3690	160.523	4.09728	1.04939	1.70042	1.34394	3.28176	92.6212	0	0	0	0	0	0	-0.0295754	-0.0404245	0.00580701	-0.0520846	Cluster 2	0.273	0.727	Cluster 2	0.212	0.788	Cluster 2	0.214	0.786	Cluster 2	0.788	High
PU0_5620_5380	227.84	23.967	1.50533	4.79748	17.6029	3.21691	72.8161	0	0	0	0	0	24.5439	0	-0.067481	-0.00221341	-0.0148449	Cluster 2	0.06	0.94	Cluster 2	0.074	0.926	Cluster 2	0.064	0.936	Cluster 2	0.94	High
PU0_6080_5620	464.871	28.4874	0.212756	5.46788	22.7694	2.85139	68.6612	0	0	0	0	0	26.5177	0	-0.0591055	-0.00218096	-0.0184119	Cluster 2	0.077	0.923	Cluster 2	0.101	0.899	Cluster 2	0.137	0.863	Cluster 2	0.923	High
PU1_3030_3440	295.053	27.7741	8.83869	13.0733	5.8303	6.7278	65.4999	0	0	0	0	0	2.83017	0.0323375	-0.0363227	0.00868325	-0.0437825	Cluster 1	0.881	0.119	Cluster 1	0.86	0.14	Cluster 1	0.84	0.16	Cluster 1	0.881	High
PU1_3100_3690	270.229	16.1308	3.39896	7.90187	4.81302	5.01979	78.8493	0	0	0	0	0	0	-0.0371808	-0.0373682	0.00550946	-0.0396017	Cluster 2	0.448	0.552	Cluster 2	0.343	0.657	Cluster 2	0.355	0.645	Cluster 2	0.657	Medium
PU1_3170_3580	141.613	12.5734	3.48874	5.7139	3.36001	4.83076	82.5958	0	0	0	0	0	22.7311	0	-0.0312861	0.00439701	-0.0488654	Cluster 1	0.598	0.402	Cluster 1	0.586	0.414	Cluster 1	0.761	0.239	Cluster 1	0.761	High
PU1_3580_3780	103.074	9.46835	1.84784	4.02599	3.58802	10.6275	79.9264	0	0	0	0	0	19.6037	0.0141645	-0.0455054	0.00573411	-0.0454975	Cluster 2	0.101	0.899	Cluster 2	0.112	0.888	Cluster 2	0.107	0.893	Cluster 2	0.899	High
PU1_3850_4190	125.713	10.7695	2.53387	4.93534	3.29537	5.81883	83.4116	0	0	0	0	100	2.42145	0.00453243	-0.0296223	-0.00567889	-0.0354162	Cluster 1	0.754	0.246	Cluster 1	0.754	0.246	Cluster 1	0.761	0.239	Cluster 1	0.761	High
PU1_3940_3970	193.002	9.27312	2.24156	3.64684	3.38658	9.63244	81.0944	0	0	0	0	99.5915	1.64376	-0.0181281	-0.0436667	0.00308847	-0.0481088	Cluster 2	0.126	0.874	Cluster 2	0.131	0.869	Cluster 2	0.077	0.923	Cluster 2	0.923	High
PU1_4190_4300	145.5	6.2961	1.34482	2.97199	1.97802	3.54171	90.1622	0	0	0	0	100	5.54442	1.05711e-07	-0.0313082	-0.00696944	-0.0353346	Cluster 2	0.432	0.568	Cluster 2	0.38	0.62	Cluster 2	0.435	0.565	Cluster 2	0.62	Medium
PU1_4300_4440	28.6263	4.5556	1.0063	2.1285	1.41619	7.06091	88.3835	0	0	0	0	100	2.12847	8.26898e-08	-0.0319554	-0.00859268	-0.036655	Cluster 2	0.467	0.533	Cluster 2	0.423	0.577	Cluster 2	0.457	0.543	Cluster 2	0.577	Medium
PU1_4760_4451	25.453	18.5475	0.376149	5.84865	12.3141	2.8584	78.5941	0	0	0	0	100	0	0	-0.0799343	0.00162296	-0.0124469	Cluster 2	0.074	0.926	Cluster 2	0.071	0.929	Cluster 2	0.024	0.976	Cluster 2	0.976	High
PU1_4840_4760	126.878	14.2726	1.21009	4.17513	8.86344	5.25316	80.4743	0	0	0	0	91.3029	0	0	-0.0693798	-0.00313787	-0.0145717	Cluster 2	0.071	0.929	Cluster 2	0.066	0.934	Cluster 2	0.023	0.977	Cluster 2	0.977	High
PU1_5380_5050	117.093	1.69594	0.593498	0.254024	0.845128	2.32306	95.981	0	0	0	0	0	37.3001	0	-0.0257078	-0.00153076	-0.0149359	Cluster 2	0.301	0.699	Cluster 2	0.265	0.735	Cluster 2	0.388	0.612	Cluster 2	0.735	High
PU1_5520_5210	175.32	6.75023	0.325631	1.3723	5.03486	1.76764	91.4821	0	0	0	0	0	18.3959	0	-0.0706695	-0.00101626	-0.0141813	Cluster 2	0.051	0.949	Cluster 2	0.056	0.944	Cluster 2	0.066	0.934	Cluster 2	0.949	High
PU1_5820_5380	51.3356	13.142	0.273875	2.74855	10.0772	2.63446	84.2235	0	0	0	0	0	35.9417	-0.110141	-0.0796718	-0.00294027	-0.015293	Cluster 2	0.084	0.916	Cluster 2	0.102	0.898	Cluster 2	0.07	0.93	Cluster 2	0.93	High
PU2_2790_3290	725.176	41.0672	23.6949	12.7757	4.50025	19.0476	39.8852	17.9781	78.4148	0	0	0	42.0118	-0.101577	-0.0270274	0.0114002	-0.130023	Cluster 1	0.549	0.451	Cluster 1	0.53	0.47	Cluster 2	0.476	0.524	Cluster 1	0.549	Medium
PU2_2840_3080	411.112	25.5822	10.9733	10.0946	4.49477	6.96121	67.4493	0	0	0	0	0	14.9484	-0.239951	-0.0334249	0.0101264	-0.0620353	Cluster 2	0.27	0.73	Cluster 2	0.267	0.733	Cluster 2	0.255	0.745	Cluster 2	0.745	High
PU2_3080_3640	140.08	18.1666	4.21027	9.18127	4.74278	3.5126	78.3206	0	0.779706	0	0	0	13.4036	0	-0.0377953	0.0106637	-0.0368013	Cluster 2	0.483	0.517	Cluster 2	0.412	0.588	Cluster 1	0.505	0.495	Cluster 2	0.588	Medium
PU2_3090_4050	483.799	44.078	27.159	9.34267	7.51399	22.4377	33.5127	17.7672	81.5644	0	0.668439	0	77.3446	0.00541284	-0.0283692	-0.0066841	-0.296837	Cluster 2	0.274	0.726	Cluster 2	0.274	0.726	Cluster 1	0.624	0.376	Cluster 2	0.726	High
PU2_3140_3680	490.341	13.449	3.48217	6.63895	3.34152	4.75484	81.7962	0	0	0	0	74.6889	1.72546	-3.58365e-10	-0.0315789	-0.00388966	-0.0475398	Cluster 1	0.748	0.252	Cluster 1	0.703	0.297	Cluster 1	0.764	0.236	Cluster 1	0.764	High
PU2_3180_3370	172.018	10.5026	2.98587	4.67573	2.82918	3.32187	86.1755	0	0	0	0	0	8.0999	0	-0.0311665	0.00500051	-0.0500727	Cluster 1	0.771	0.229	Cluster 1	0.752	0.248	Cluster 1	0.789	0.211	Cluster 1	0.789	High
PU2_3370_4020	234.517	10.6117	1.60581	4.67741	4.32134	3.55818	85.8432	0	0	0	0	0	14.3088	0.0288765	-0.0469008	0.0074392	-0.0405427	Cluster 2	0.115	0.885	Cluster 2	0.119	0.881	Cluster 2	0.114	0.886	Cluster 2	0.886	High
PU2_3630_3590	374.99	13.1555	0.964121	7.36445	4.82145	7.06394	79.7805	0	0	0	0	0	4.79105	-0.00665397	-0.0475556	-0.0168868	-0.0341101	Cluster 2	0.078	0.922	Cluster 2	0.079	0.921	Cluster 2	0.04	0.96	Cluster 2	0.96	High
PU2_3770_3600	709.77	15.7655	1.62471	7.04363	7.08652	8.10957	76.1249	0	4.04608	0	0	0	31.5633	-0.00589167	-0.0397613	-0.00986097	-0.0282402	Cluster 2	0.097	0.903	Cluster 2	0.08	0.92	Cluster 2	0.11	0.89	Cluster 2	0.92	High
PU2_3900_3750	171.852	28.7867	5.58296	12.6124	10.571	37.7514	33.4619	0	97.7154	0	0	0	66.1966	-0.121923	-0.0452422	-0.00490701	-0.0422782	Cluster 2	0.083	0.917	Cluster 2	0.077	0.923	Cluster 2	0.141	0.859	Cluster 2	0.923	High
PU2_4050_4180	27.9985	22.8623	8.71641	7.38051	6.73907	11.7497	65.3946	50.0702	49.9298	0	0	0	41.6057	0.0839217	-0.0338463	-0.00735709	-0.0739546	Cluster 2	0.495	0.505	Cluster 2	0.464	0.536	Cluster 1	0.789	0.211	Cluster 1	0.789	High
PU2_4160_3930	164.809	15.7189	1.51802	5.97501	8.20679	9.99358	74.2875	0	0	0	0	0	3.97154	0.0624493	-0.0638743	0.0215554	-0.0163849	Cluster 2	0.097	0.903	Cluster 2	0.092	0.908	Cluster 2	0.089	0.911	Cluster 2	0.911	High
PU2_4220_3900	567.23	35.7441	7.84703	13.2562	14.6107	27.6104	36.6455	0	99.372	0	0	0	68.5345	-0.154587	-0.0433619	-0.00464617	-0.0362206	Cluster 2	0.034	0.966	Cluster 2	0.024	0.976	Cluster 2	0.028	0.972	Cluster 2	0.976	High
PU2_4340_3860	533.253	19.4522	0.715921	7.42085	11.2771	5.74522	74.8027	0	0	0	0	0	6.22112	0	-0.061389	0.00985457	-0.00960114	Cluster 2	0.051	0.949	Cluster 2	0.052	0.948	Cluster 2	0.018	0.982	Cluster 2	0.982	High
PU2_4360_4160	564.828	21.6825	0.602521	7.78197	13.2712	4.75321	73.5643	0	0	0	0	0.0294922	12.4428	0.000217137	-0.0729051	0.0109036	-0.0161821	Cluster 2	0.026	0.974	Cluster 2	0.042	0.958	Cluster 2	0.029	0.971	Cluster 2	0.974	High
PU2_4720_4750	189.626	15.0488	2.98057	6.11697	5.93423	6.04835	78.9029	0	0	0	0	100	0	0.0153873	-0.0328192	-0.00186485	-0.0283556	Cluster 1	0.838	0.162	Cluster 1	0.804	0.196	Cluster 1	0.841	0.159	Cluster 1	0.841	High
PU2_4730_4220	151.111	33.2107	6.53127	12.2478	14.4288	31.3382	35.4511	0	99.3902	0	0	0	45.9174	-0.0296812	-0.0412062	-0.00922332	-0.0321225	Cluster 2	0.06	0.94	Cluster 2	0.071	0.929	Cluster 2	0.175	0.825	Cluster 2	0.94	High
PU2_4750_4451	30.9987	17.2926	1.00584	5.49654	10.7636	3.48002	79.2274	0	0	0	0	100	0	0	-0.0659049	0.000571467	-0.0136451	Cluster 2	0.073	0.927	Cluster 2	0.069	0.931	Cluster 2	0.023	0.977	Cluster 2	0.977	High
PU2_5190_4310	456.689	11.7207	1.70966	2.49571	7.47371	2.53459	85.7443	0	0	0	0	0	9.83152	-0.316353	-0.0520775	0.00302594	-0.00474809	Cluster 2	0.11	0.89	Cluster 2	0.117	0.883	Cluster 2	0.068	0.932	Cluster 2	0.932	High
PU2_5700_5210	443.739	14.9009	0.25312	3.08109	11.5331	2.47211	82.627	0	0	0	0	0	11.8013	0	-0.076588	-0.00176444	-0.0149311	Cluster 2	0.044	0.956	Cluster 2	0.057	0.943	Cluster 2	0.049	0.951	Cluster 2	0.956	High
PU2_6050_5190	290.856	10.9464	0.217055	2.24627	8.46515	1.9658	87.0878	0	0	0	0	0	8.51046	-4.36174e-05	-0.0745358	-0.00160281	-0.0152618	Cluster 2	0.078	0.922	Cluster 2	0.087	0.913	Cluster 2	0.051	0.949	Cluster 2	0.949	High
PU3_2510_3290	514.785	40.8696	21.4337	14.3041	5.03859	8.82431	50.2996	0	78.7274	0	0	0	31.8941	0.00373037	-0.026306	0.0141192	-0.0990185	Cluster 1	0.726	0.274	Cluster 1	0.737	0.263	Cluster 1	0.811	0.189	Cluster 1	0.811	High
PU3_3290_3390	60.7841	53.174	31.9136	14.9833	6.1582	21.0561	25.7684	0	100	0	0	0	54.7424	-0.00835944	-0.0268117	0.00953312	-0.16026	Cluster 2	0.201	0.799	Cluster 2	0.167	0.833	Cluster 2	0.443	0.557	Cluster 2	0.833	High
PU3_3390_3730	170.438	48.0307	28.822	10.3457	8.8298	24.9079	27.0448	0	98.1753	0	0	0	70.8416	-0.0595726	-0.0278384	-0.00888335	-0.2789	Cluster 2	0.095	0.905	Cluster 2	0.088	0.912	Cluster 2	0.142	0.858	Cluster 2	0.912	High
PU3_3680_3890	166.062	9.65993	1.77823	4.36481	3.57123	11.0175	79.3347	0	0	0	0	66.4379	5.145	0.000108262	-0.0458439	0.00195838	-0.0443754	Cluster 2	0.108	0.892	Cluster 2	0.099	0.901	Cluster 2	0.039	0.961	Cluster 2	0.961	High
PU3_3860_3610	156.771	4.84363	0.516579	2.13918	2.18374	4.38211	90.7743	0	0	0	0	0	10.4899	3.40421e-09	-0.052438	0.00700739	-0.0232945	Cluster 2	0.08	0.92	Cluster 2	0.084	0.916	Cluster 2	0.066	0.934	Cluster 2	0.934	High
PU3_4280_3860	1073.39	12.7873	0.962968	4.07207	7.70051	4.57961	82.6331	0	0	0	0	0	15.1434	-0.00298811	-0.0610002	0.00779197	-0.00219852	Cluster 2	0.042	0.958	Cluster 2	0.058	0.942	Cluster 2	0.05	0.95	Cluster 2	0.958	High
PU3_4450_4440	63.919	5.78717	1.02815	2.32903	2.42352	6.56377	87.6491	0	0	0	0	96.0166	0	-0.0100258	-0.0419428	0.0101613	-0.022468	Cluster 2	0.223	0.777	Cluster 2	0.204	0.796	Cluster 2	0.138	0.862	Cluster 2	0.862	High
PU3_4451_4450	309.507	11.6697	0.796953	4.51549	6.34292	5.1169	83.2134	0	0	0	0	93.5575	0	-0.0454506	-0.0541959	0.00982962	-0.0172759	Cluster 2	0.06	0.94	Cluster 2	0.05	0.95	Cluster 2	0.039	0.961	Cluster 2	0.961	High
PU3_5210_5050	202.312	5.00908	0.188215	1.36975	3.44375	2.86064	92.1303	0	0	0	0	0	16.7165	0	-0.0731283	-0.000504859	-0.0140203	Cluster 2	0.053	0.947	Cluster 2	0.06	0.94	Cluster 2	0.073	0.927	Cluster 2	0.947	High
PU4_3780_3930	66.0608	13.9354	2.65482	5.18314	6.08596	12.9935	73.0821	0	0	0	0	0	8.81412	-0.0927802	-0.0514132	0.0144259	-0.0335539	Cluster 2	0.26	0.74	Cluster 2	0.24	0.76	Cluster 2	0.199	0.801	Cluster 2	0.801	High
PU4_3890_3990	6.29648	3.48336	0.550313	1.29159	1.64078	45.1952	51.3177	0	0	0	0	0	26.5788	0	-0.056518	0.0163733	-0.0257571	Cluster 2	0.048	0.952	Cluster 2	0.069	0.931	Cluster 2	0.048	0.952	Cluster 2	0.952	High
PU4_3970_3890	357.349	10.1681	1.38972	3.82847	4.94012	9.28078	80.5511	0	0	0	0	4.37524	18.6198	-0.0164807	-0.0573316	0.016054	-0.0282227	Cluster 2	0.035	0.965	Cluster 2	0.052	0.948	Cluster 2	0.048	0.952	Cluster 2	0.965	High
PU4_3990_3780	6.66586	6.08423	0.857214	2.20982	3.00999	61.5252	32.3908	0	0	0	0	0	0	-0.173977	-0.0596638	0.0199507	-0.0176591	Cluster 2	0.084	0.916	Cluster 2	0.063	0.937	Cluster 2	0.045	0.955	Cluster 2	0.955	High
PU4_4210_4170	50.1505	14.4169	0.710286	5.81057	7.87229	8.46226	77.1209	0	0	0	0	0	0	0	-0.0570526	0.0154956	-0.0132957	Cluster 2	0.067	0.933	Cluster 2	0.059	0.941	Cluster 2	0.016	0.984	Cluster 2	0.984	High
PU4_4310_4210	707.118	17.6941	1.43207	5.81918	10.3773	5.67608	76.6291	0	0	0	0	0	5.71755	-0.0617926	-0.0583351	0.00684129	-0.00442306	Cluster 2	0.07	0.93	Cluster 2	0.052	0.948	Cluster 2	0.03	0.97	Cluster 2	0.97	High
PU4_4440_3970	8.58091	6.17942	1.55597	1.97382	2.64166	11.0222	82.7984	0	0	0	0	100	0	-0.00134921	-0.0483888	0.0160927	-0.0174286	Cluster 2	0.104	0.896	Cluster 2	0.1	0.9	Cluster 2	0.038	0.962	Cluster 2	0.962	High
PU4_5050_4310	648.913	24.2537	1.19886	6.99323	16.0128	5.55227	70.1937	0	0	0	0	0.00642	12.6403	-0.0190491	-0.0737084	0.000611056	-0.0105622	Cluster 2	0.098	0.902	Cluster 2	0.12	0.88	Cluster 2	0.143	0.857	Cluster 2	0.902	High
PU5_3930_4170	162.375	10.6311	1.29008	4.23947	5.09248	5.5641	83.8125	0	0	0	0	0	4.60013	0.0590781	-0.0536969	0.0153048	-0.0272453	Cluster 2	0.113	0.887	Cluster 2	0.115	0.885	Cluster 2	0.1	0.9	Cluster 2	0.9	High
PU5_4170_4020	9.40365	14.4518	1.01614	5.74772	7.66358	6.20319	79.3451	0	0	0	0	0	0	0	-0.0546149	0.0146671	-0.0159699	Cluster 2	0.075	0.925	Cluster 2	0.069	0.931	Cluster 2	0.023	0.977	Cluster 2	0.977	High
PU6_3440_3590	46.8753	24.9289	7.82315	10.2922	6.78738	10.2848	64.7864	0	0	0	0	0	0.556098	0	-0.0361013	0.000764702	-0.0519622	Cluster 1	0.88	0.12	Cluster 1	0.834	0.166	Cluster 1	0.75	0.25	Cluster 1	0.88	High
PU6_3530_3440	43.7099	11.421	1.35674	6.3421	3.71742	23.8424	64.7366	0	0	0	0	0	8.09413	0.0223284	-0.0502974	-0.0149057	-0.0404723	Cluster 2	0.164	0.836	Cluster 2	0.188	0.812	Cluster 2	0.195	0.805	Cluster 2	0.836	High
PU6_3590_3640	8.50893	14.7314	3.97673	5.93974	4.79828	9.45877	75.8098	0	0	0	0	0	0.605566	0	-0.0370142	-0.00521349	-0.0517603	Cluster 1	0.696	0.304	Cluster 1	0.572	0.428	Cluster 1	0.638	0.362	Cluster 1	0.696	High
PU6_3600_3602	88.0012	31.6249	6.25415	13.6814	11.6653	21.89	46.4851	0	79.2657	0	0	0	77.4551	0	-0.0452686	-0.00577599	-0.0432857	Cluster 2	0.071	0.929	Cluster 2	0.071	0.929	Cluster 2	0.205	0.795	Cluster 2	0.929	High
PU6_3602_3730	34.0389	28.3717	14.0966	7.52913	6.71241	23.4735	48.1548	0	100	0	0	0	58.1482	-0.0507839	-0.0351528	-0.0111812	-0.124978	Cluster 2	0.13	0.87	Cluster 2	0.111	0.889	Cluster 2	0.185	0.815	Cluster 2	0.889	High
PU6_3610_3530	55.0019	10.9222	2.30645	4.71682	3.88636	7.50454	81.5733	0	0	0	0	0	29.5924	-0.00401987	-0.0415908	-0.00184599	-0.0387792	Cluster 2	0.246	0.754	Cluster 2	0.234	0.766	Cluster 2	0.315	0.685	Cluster 2	0.766	High
PU6_3640_3600	59.2286	11.6897	2.23827	5.36177	4.07932	11.4367	76.8736	0	0	0	0	0	32.0487	0	-0.0419323	-0.00529726	-0.0434303	Cluster 2	0.098	0.902	Cluster 2	0.092	0.908	Cluster 2	0.111	0.889	Cluster 2	0.908	High
PU6_3690_3610	56.3116	5.78913	1.09638	2.73441	1.95324	4.8657	89.3444	0	0	0	0	0	0.659442	0	-0.0416393	-0.00503083	-0.0416113	Cluster 2	0.237	0.763	Cluster 2	0.193	0.807	Cluster 2	0.172	0.828	Cluster 2	0.828	High
PU6_3730_3750	60.3732	30.9964	12.3459	9.98822	8.63293	28.0968	40.9068	0	100	0	0	0	57.5936	3.0382e-06	-0.0398455	-0.0104176	-0.0793094	Cluster 2	0.15	0.85	Cluster 2	0.156	0.844	Cluster 2	0.398	0.602	Cluster 2	0.85	High
PU6_3750_3752	97.6704	38.1187	13.3223	12.6995	12.0999	16.384	45.4696	0	100	0	0	0	99.1192	-0.009465	-0.0355353	-0.00437766	-0.0629557	Cluster 2	0.3	0.7	Cluster 2	0.302	0.698	Cluster 1	0.715	0.285	Cluster 1	0.715	High
PU6_3752_4080	39.0961	25.0118	7.84282	8.66525	8.48735	21.294	53.7364	0	100	0	0	0	100	0	-0.0384941	-0.0062393	-0.0615419	Cluster 2	0.067	0.933	Cluster 2	0.076	0.924	Cluster 2	0.222	0.778	Cluster 2	0.933	High
PU6_3870_3690	121.187	3.54032	0.449314	1.8674	1.22114	4.43248	92.0272	0	0	0	0	0	0	0	-0.0466925	-0.00260388	-0.0335135	Cluster 2	0.136	0.864	Cluster 2	0.124	0.876	Cluster 2	0.071	0.929	Cluster 2	0.929	High
PU6_4020_3870	332.602	18.2049	0.709502	7.43473	10.0415	6.0553	75.7398	0	0	0	0	0	0	0	-0.0577889	0.0132242	-0.0144943	Cluster 2	0.067	0.933	Cluster 2	0.061	0.939	Cluster 2	0.017	0.983	Cluster 2	0.983	High
PU6_4080_4180	25.3077	30.1705	16.861	6.57129	6.7037	25.8067	44.0229	0	100	0	0	0	99.8942	-0.3191	-0.0295557	-0.00901582	-0.130118	Cluster 2	0.224	0.776	Cluster 2	0.197	0.803	Cluster 2	0.289	0.711	Cluster 2	0.803	High
PU6_4180_4150	128.131	36.0012	14.7378	10.1974	11.0894	21.529	42.4455	21.3036	78.6964	0	0	0	68.4536	2.10729e-05	-0.0318198	-0.00157251	-0.052739	Cluster 2	0.324	0.676	Cluster 2	0.34	0.66	Cluster 1	0.789	0.211	Cluster 1	0.789	High
RL0_6450_0000	274.872	17.5114	16.1826	0.388671	0.942418	13.5221	68.9664	0	0	100	0	0	0	-0.0085498	-0.0223005	0.0157461	-0.351695	Cluster 1	0.743	0.257	Cluster 1	0.814	0.186	Cluster 1	0.836	0.164	Cluster 1	0.836	High
RL0_6451_0000	0.119301	0	0	0	0	28.1479	71.8521	0	0	100	0	0	0	0	0	0	0	Cluster 1	0.514	0.486	Cluster 1	0.634	0.366	Cluster 1	0.651	0.349	Cluster 1	0.651	Medium
RL0_6500_0000	300.394	16.7413	14.8662	0.88105	0.984998	8.76638	74.4839	0	0	100	0	0	0	0.0175796	-0.0236305	0.0336393	-0.108892	Cluster 1	0.724	0.276	Cluster 1	0.758	0.242	Cluster 1	0.808	0.192	Cluster 1	0.808	High
RL0_6501_0000	223.367	22.3073	20.8816	0.770612	0.688091	9.16383	68.5259	0	0	100	0	0	0	-0.0724759	-0.0157158	-0.00477944	-0.392503	Cluster 2	0.229	0.771	Cluster 1	0.51	0.49	Cluster 1	0.527	0.473	Cluster 2	0.771	High
RL0_6530_0000	197.956	13.885	12.2388	0.509262	1.13589	9.83637	76.2786	0	0	100	0	0	0	0	-0.0334892	0.00291382	-0.43827	Cluster 1	0.83	0.17	Cluster 1	0.828	0.172	Cluster 1	0.879	0.121	Cluster 1	0.879	High
RL0_6531_0000	85.8344	16.9715	15.0237	0.971774	0.973904	23.3908	59.6377	0	0	100	0	0	0	-0.000660291	-0.0301157	0.0570437	-0.0991585	Cluster 1	0.902	0.098	Cluster 1	0.918	0.082	Cluster 1	0.892	0.108	Cluster 1	0.918	High
RL0_6540_0001	71.2964	21.1039	17.5663	0.978827	2.56993	5.66877	73.2274	0	0	100	0	0	0	0	0.00211502	-0.00266036	-0.00626862	Cluster 1	0.737	0.263	Cluster 1	0.81	0.19	Cluster 1	0.841	0.159	Cluster 1	0.841	High
RL1_6180_0001	115.496	18.2597	16.1554	0.987524	1.11412	6.9585	74.7818	0	0	100	0	0	0	-0.0575848	-0.0165112	-0.0438975	-0.117645	Cluster 2	0.226	0.774	Cluster 1	0.515	0.485	Cluster 2	0.498	0.502	Cluster 2	0.774	High
RL1_6322_0000	70.1688	28.0946	26.5488	0.694506	0.822371	7.65259	64.2491	0	0	100	0	0	0	3.05065e-08	-0.0163014	-0.0270501	-0.546249	Cluster 1	0.78	0.22	Cluster 1	0.834	0.166	Cluster 1	0.859	0.141	Cluster 1	0.859	High
RL5_6070_0000	840.571	14.1888	10.4504	1.72057	1.99106	20.5386	65.2726	0	0	89.8878	10.1122	0	0	0.015734	-0.0248728	-0.0115664	-0.0639601	Cluster 1	0.861	0.139	Cluster 1	0.882	0.118	Cluster 1	0.91	0.09	Cluster 1	0.91	High
RL5_6071_0000	211.171	26.4387	25.0991	0.505192	0.824945	3.59315	69.9681	0	0	100	0	0	0	0	-0.0112147	0.000791018	-0.109142	Cluster 1	0.782	0.218	Cluster 1	0.84	0.16	Cluster 1	0.873	0.127	Cluster 1	0.873	High
RL5_6072_0000	19.3961	37.0058	33.1955	1.50921	2.2982	9.62974	53.3644	0	0	100	0	0	0	0	-0.0143863	-0.000508639	-0.157327	Cluster 1	0.802	0.198	Cluster 1	0.848	0.152	Cluster 1	0.869	0.131	Cluster 1	0.869	High
RL5_6320_0000	65.8648	15.6714	13.2368	0.693172	1.75849	11.0477	73.2809	0	0	100	0	0	0	0	-0.000584756	-0.000560085	-0.00874477	Cluster 1	0.747	0.253	Cluster 1	0.817	0.183	Cluster 1	0.841	0.159	Cluster 1	0.841	High
RL5_6321_0000	195.45	19.2566	18.1729	0.448563	0.635757	9.71632	71.0271	0	0	100	0	0	0	-0.0246777	-0.0146765	0.000551971	-0.148077	Cluster 1	0.704	0.296	Cluster 1	0.813	0.187	Cluster 1	0.815	0.185	Cluster 1	0.815	High
RU2_5220_5640	663.685	23.9086	3.37718	6.83922	13.6796	10.5385	65.5299	42.5269	0	0	56.5734	0	0	0.00635695	-0.0383061	-0.0103211	-0.0242038	Cluster 1	0.699	0.301	Cluster 1	0.649	0.351	Cluster 1	0.65	0.35	Cluster 1	0.699	High
RU2_5500_5610	405.631	22.9719	0.591643	8.9431	13.4133	5.17346	71.8547	76.9038	0	0	23.0962	0	0	0	-0.0422994	-0.011868	-0.0268242	Cluster 2	0.23	0.77	Cluster 2	0.211	0.789	Cluster 2	0.141	0.859	Cluster 2	0.859	High
RU2_5810_5610	323.342	21.053	0.912092	8.32325	11.8009	3.99388	74.9501	69.1092	0	0	30.8908	0	0	0	-0.0293713	-0.0198602	-0.0230329	Cluster 2	0.402	0.598	Cluster 2	0.307	0.693	Cluster 2	0.402	0.598	Cluster 2	0.693	High
RU2_5940_6200	465.144	26.6617	3.54287	8.26224	14.8241	5.54815	67.7871	37.2643	0	0	57.4455	0	0	9.05644e-09	-0.0485709	0.00163054	-0.0176952	Cluster 1	0.514	0.486	Cluster 2	0.47	0.53	Cluster 2	0.422	0.578	Cluster 2	0.578	Medium
RU2_6090_6220	296.623	18.8182	1.65452	6.07859	11.0536	3.70596	77.4758	88.6055	0	0	11.3945	0	0	-0.158376	-0.0415073	0.0038785	-0.0122969	Cluster 2	0.174	0.826	Cluster 2	0.144	0.856	Cluster 2	0.12	0.88	Cluster 2	0.88	High
RU2_6200_6170	38.3428	43.4406	16.6056	9.60847	17.1648	6.52196	50.0374	0	0	0	64.5451	0	0	0	-0.0386455	0.00873573	-0.0268998	Cluster 1	0.713	0.287	Cluster 1	0.672	0.328	Cluster 1	0.535	0.465	Cluster 1	0.713	High
RU2_6220_6170	339.628	37.1733	10.9867	9.78544	16.3533	8.46456	54.348	0	0	0	67.5029	0	0	0.0338638	-0.0380675	0.000217475	-0.0231001	Cluster 1	0.698	0.302	Cluster 1	0.665	0.335	Cluster 1	0.522	0.478	Cluster 1	0.698	High
RU3_5610_5640	177.975	31.801	4.48373	11.8734	15.4132	9.42061	58.7784	0	0	0	98.9023	0	0	0	0.00363841	-0.030319	-0.0251738	Cluster 1	0.69	0.31	Cluster 1	0.74	0.26	Cluster 1	0.668	0.332	Cluster 1	0.74	High
RU3_6170_6040	70.307	43.1109	10.4559	13.0978	19.4825	3.6632	53.2347	0	0	0	56.155	0	0	0	-0.0252578	-0.0115767	-0.0208516	Cluster 1	0.872	0.128	Cluster 1	0.81	0.19	Cluster 1	0.839	0.161	Cluster 1	0.872	High
RU4_5640_6030	665.175	28.9601	9.96041	7.39979	11.5637	13.8461	57.1938	0	0	0	53.8002	0	0	0.00714441	-0.0181045	-0.0246292	-0.0308308	Cluster 1	0.817	0.183	Cluster 1	0.788	0.212	Cluster 1	0.8	0.2	Cluster 1	0.817	High
RU4_6040_6030	587.028	24.1832	9.36	6.19929	8.5815	8.66562	67.1512	0	0	0	71.2091	0	0	-0.0194651	-0.0193927	-0.0192007	-0.0277535	Cluster 1	0.684	0.316	Cluster 1	0.657	0.343	Cluster 1	0.674	0.326	Cluster 1	0.684	High
RU5_6030_0001	100.576	6.7498	1.11246	3.0576	2.55834	21.0453	72.2049	0	0	0	100	0	0	0	-0.0564084	0.00966312	-0.0151567	Cluster 2	0.096	0.904	Cluster 2	0.112	0.888	Cluster 2	0.087	0.913	Cluster 2	0.913	High
SJ1_2280_2450	187.897	10.8786	4.06991	4.54556	2.25694	5.27052	83.8455	0	0	0	0	0	13.8019	2.71014e-08	-0.0331113	0.0159707	-0.0837815	Cluster 1	0.647	0.353	Cluster 1	0.618	0.382	Cluster 1	0.77	0.23	Cluster 1	0.77	High
SJ2_1900_1930	495.501	27.6255	15.1013	7.23217	5.24139	11.044	61.3332	0	0	0	0	0	24.7143	-0.0935191	-0.0220702	0.00213195	-0.0714138	Cluster 2	0.184	0.816	Cluster 2	0.189	0.811	Cluster 2	0.113	0.887	Cluster 2	0.887	High
SJ2_2110_2170	118.453	12.5525	5.84448	4.30957	2.36905	5.69489	81.7526	0	0	0	0	0	5.35231	0	-0.0344373	0.00785155	-0.037627	Cluster 1	0.773	0.227	Cluster 1	0.729	0.271	Cluster 1	0.739	0.261	Cluster 1	0.773	High
SJ2_2150_2130	190.836	29.8885	15.3241	10.1338	4.39626	7.21123	62.8889	0	0	0	0	0	4.7306	0.0274729	-0.0300968	0.0131363	-0.0541408	Cluster 1	0.807	0.193	Cluster 1	0.741	0.259	Cluster 1	0.804	0.196	Cluster 1	0.807	High
SJ2_2500_2450	33.0518	13.675	4.77309	5.95765	2.93944	7.11313	79.2096	0	0	0	0	0	3.51383	0	-0.0329435	0.0161381	-0.0809273	Cluster 1	0.794	0.206	Cluster 1	0.761	0.239	Cluster 1	0.779	0.221	Cluster 1	0.794	High
SJ2_2530_2820	444.234	24.9192	10.194	9.37513	5.32172	10.2615	64.8193	0	0	0	0	2.87655	4.25136	-0.0237274	-0.0270672	0.0050467	-0.0711962	Cluster 1	0.834	0.166	Cluster 1	0.844	0.156	Cluster 1	0.8	0.2	Cluster 1	0.844	High
SJ2_2570_2660	248.694	38.9985	25.1048	8.96297	4.88755	9.33248	51.6691	0	0	0	0	0	52.03	-0.000281592	-0.0199263	0.00525304	-0.319695	Cluster 2	0.269	0.731	Cluster 2	0.267	0.733	Cluster 1	0.674	0.326	Cluster 2	0.733	High
SJ2_2580_2500	528.203	17.884	6.20074	7.94794	3.71082	6.22189	75.8946	0	0	0	0	0	4.27816	0.000917773	-0.0328391	0.0139296	-0.0613981	Cluster 1	0.789	0.211	Cluster 1	0.746	0.254	Cluster 1	0.76	0.24	Cluster 1	0.789	High
SJ2_2820_2740	64.2955	26.0361	7.95658	11.3712	6.67934	8.17542	65.7906	0	0	0	0	0	8.84455	0	-0.0298191	0.00509758	-0.0521911	Cluster 1	0.853	0.147	Cluster 1	0.828	0.172	Cluster 1	0.778	0.222	Cluster 1	0.853	High
SJ2_2900_2740	417.269	17.6243	5.00788	7.99737	4.59964	9.45397	72.9226	0	0	0	0	24.0111	4.57342	0.000880713	-0.031401	0.00293921	-0.0504315	Cluster 1	0.814	0.186	Cluster 1	0.775	0.225	Cluster 1	0.823	0.177	Cluster 1	0.823	High
SJ3_1980_2060	316.184	32.3164	21.3204	7.26929	3.69964	7.53774	60.1459	0	0	0	0	0	78.6508	0	-0.0243015	0.00951274	-0.520135	Cluster 2	0.29	0.71	Cluster 2	0.305	0.695	Cluster 1	0.688	0.312	Cluster 2	0.71	High
SJ3_2040_1980	571.681	14.135	7.95321	4.81287	1.34022	10.5734	75.2916	0	0	0	0	25.0557	20.3959	-0.084864	-0.0240269	0.0111351	-0.16843	Cluster 2	0.103	0.897	Cluster 2	0.101	0.899	Cluster 2	0.106	0.894	Cluster 2	0.899	High
SJ3_2160_2170	552.016	20.6663	9.31452	7.58459	3.73233	4.95232	74.3812	0	0.0251519	0	0	0	10.8921	4.91574e-05	-0.0323857	0.0113635	-0.0445355	Cluster 1	0.787	0.213	Cluster 1	0.768	0.232	Cluster 1	0.776	0.224	Cluster 1	0.787	High
SJ3_2170_1970	28.6748	37.1341	20.3558	10.771	5.92238	10.8872	51.9787	0	0	0	0	0	14.9288	0	-0.0297666	0.00823536	-0.0410889	Cluster 1	0.766	0.234	Cluster 1	0.721	0.279	Cluster 1	0.766	0.234	Cluster 1	0.766	High
SJ3_2230_2060	275.461	33.9928	21.7127	9.27591	2.93025	7.46086	58.5464	0	0	0	0	0	55.3092	-0.0760429	-0.0230221	0.00797226	-0.53331	Cluster 2	0.07	0.93	Cluster 2	0.07	0.93	Cluster 2	0.052	0.948	Cluster 2	0.948	High
SJ3_2250_2230	749.676	18.0873	9.79165	6.50286	1.75726	15.5579	66.3548	0	0	0	0	10.389	20.8939	-0.0456453	-0.0246619	0.00775011	-0.130712	Cluster 2	0.087	0.913	Cluster 2	0.094	0.906	Cluster 2	0.067	0.933	Cluster 2	0.933	High
SJ3_2450_2120	87.8942	24.7573	8.92676	10.5809	5.22054	8.47886	66.761	0	0	0	0	0	16.6309	1.92041e-08	-0.0342965	0.0147802	-0.0853167	Cluster 1	0.722	0.278	Cluster 1	0.698	0.302	Cluster 1	0.798	0.202	Cluster 1	0.798	High
SJ4_2010_2210	451.121	12.9896	5.55004	4.97897	2.45651	6.51905	80.4913	0	0	0	0	0	6.14645	-0.039863	-0.0316245	0.0167175	-0.116615	Cluster 2	0.386	0.614	Cluster 2	0.369	0.631	Cluster 2	0.339	0.661	Cluster 2	0.661	Medium
SJ4_2060_2010	203.103	18.5629	8.01191	7.06061	3.48351	6.47827	74.9522	0	0	0	0	0	7.3863	-0.00881678	-0.0315918	0.0166054	-0.119424	Cluster 1	0.719	0.281	Cluster 1	0.706	0.294	Cluster 1	0.679	0.321	Cluster 1	0.719	High
SJ4_2340_2210	8.30071	2.66978	0.926761	1.16628	0.575428	4.35743	92.9728	0	0	0	0	0	0	-0.348815	-0.0324881	0.0169783	-0.0802915	Cluster 2	0.26	0.74	Cluster 2	0.232	0.768	Cluster 2	0.278	0.722	Cluster 2	0.768	High
SJ4_2360_2340	541.385	10.483	3.94852	4.35687	2.17403	6.18582	83.3312	0	0	0	0	0	2.19929	0.00507314	-0.0327906	0.0143307	-0.0875376	Cluster 1	0.787	0.213	Cluster 1	0.758	0.242	Cluster 1	0.806	0.194	Cluster 1	0.806	High
SJ4_2660_2360	70.1548	7.03019	2.43193	2.89477	1.69542	5.43805	87.5318	0	0	0	0	0	0.778986	9.7733e-09	-0.0279717	0.00581693	-0.0583973	Cluster 1	0.682	0.318	Cluster 1	0.629	0.371	Cluster 1	0.715	0.285	Cluster 1	0.715	High
SJ4_2740_2660	697.025	23.9232	9.54059	9.15113	5.20556	8.11762	67.9592	0	0	0	0	0	14.8049	-0.00399469	-0.0267317	0.00586257	-0.0677997	Cluster 1	0.789	0.211	Cluster 1	0.796	0.204	Cluster 1	0.847	0.153	Cluster 1	0.847	High
SJ5_2120_1930	342.934	20.9807	11.8127	5.30689	3.836	11.7242	67.2857	0	0	0	0	0	11.8912	-0.00767634	-0.0217632	0.00162451	-0.0751396	Cluster 1	0.741	0.259	Cluster 1	0.717	0.283	Cluster 1	0.728	0.272	Cluster 1	0.741	High
SJ5_2210_2320	156.45	14.3914	6.14161	5.37532	2.85579	6.91515	78.6934	0	0	0	0	0	9.58302	-2.53261e-08	-0.0298838	0.0125492	-0.0960434	Cluster 1	0.755	0.245	Cluster 1	0.719	0.281	Cluster 1	0.732	0.268	Cluster 1	0.755	High
SJ5_2320_2120	129.002	9.58024	4.01829	3.54212	2.00486	9.0698	81.35	0	0	0	0	0	7.76763	-0.137495	-0.0282041	0.00767815	-0.0717417	Cluster 2	0.435	0.565	Cluster 2	0.413	0.587	Cluster 2	0.327	0.673	Cluster 2	0.673	High
SJ6_1930_1970	350.432	21.2008	11.6623	5.87179	3.63021	11.8092	66.9849	0	0	0	0	0	10.6414	-0.152714	-0.0286327	0.00632673	-0.0486284	Cluster 2	0.404	0.596	Cluster 2	0.387	0.613	Cluster 2	0.279	0.721	Cluster 2	0.721	High
SJ6_1970_2130	419.854	31.0329	19.1589	7.79909	4.02836	9.49952	59.4651	0	0	0	0	0	12.1128	-0.00111748	-0.0275618	0.00850176	-0.0503786	Cluster 1	0.847	0.153	Cluster 1	0.841	0.159	Cluster 1	0.788	0.212	Cluster 1	0.847	High
SJ6_2130_2050	135.786	23.5693	11.9314	8.09181	3.51037	10.8038	65.6269	0	0	0	0	0	6.63214	-4.35523e-09	-0.0309314	0.012596	-0.0538675	Cluster 1	0.92	0.08	Cluster 1	0.916	0.084	Cluster 1	0.915	0.085	Cluster 1	0.92	High
SL0_2180_2220	187.551	47.2808	37.19	6.62829	3.33549	36.1182	16.5308	0	88.6334	0	0	0	76.0431	-0.0826808	-0.0183332	0.0130939	-0.0252167	Cluster 2	0.146	0.854	Cluster 2	0.093	0.907	Cluster 2	0.168	0.832	Cluster 2	0.907	High
SL0_2220_2140	11.3184	49.3102	31.7044	11.5977	5.83562	15.8315	34.8173	0	100	0	0	0	7.68538	0	-0.0202812	0.0160861	-0.0192254	Cluster 1	0.694	0.306	Cluster 1	0.637	0.363	Cluster 1	0.517	0.483	Cluster 1	0.694	High
SL0_2721_2720	104.243	32.2591	23.6992	3.86299	4.66518	19.8422	47.8902	0	0	0	100	0	0	-0.288054	-0.0383406	0.0192271	-0.30365	Cluster 2	0.359	0.641	Cluster 2	0.298	0.702	Cluster 2	0.282	0.718	Cluster 2	0.718	High
SL0_2831_2830	61.6433	27.1365	20.6195	4.05286	2.40731	21.0124	51.8514	0	0	0	100	0	1.58586	0	-0.0202548	-0.00612349	-0.113219	Cluster 1	0.619	0.381	Cluster 1	0.611	0.389	Cluster 1	0.595	0.405	Cluster 1	0.619	Medium
SL1_1700_1780	212.961	23.9797	16.4876	4.39391	3.07653	14.9818	61.0278	0	0	0	0	0	0	0.00349423	-0.0220748	0.00857789	-0.0769312	Cluster 1	0.736	0.264	Cluster 1	0.711	0.289	Cluster 1	0.695	0.305	Cluster 1	0.736	High
SL1_1730_1700	141.093	0.76564	0.522671	0.156046	0.0873829	13.2997	85.9347	0	0	0	0	0	0	-0.0160657	-0.0191624	0.0158674	-0.0792628	Cluster 2	0.338	0.662	Cluster 2	0.257	0.743	Cluster 2	0.336	0.664	Cluster 2	0.743	High
SL1_1790_1840	451.905	26.2504	15.1647	7.39847	3.63357	9.70913	64.0253	0	0	0	0	0	12.969	-0.055258	-0.0320347	0.0243187	-0.00804062	Cluster 2	0.29	0.71	Cluster 2	0.284	0.716	Cluster 2	0.252	0.748	Cluster 2	0.748	High
SL1_2000_2090	256.893	51.9018	35.3833	11.4531	4.91726	18.949	29.1492	0	89.4343	0	0	0	2.67785	-0.10987	-0.0218363	0.015289	-0.0329076	Cluster 2	0.342	0.658	Cluster 2	0.248	0.752	Cluster 2	0.157	0.843	Cluster 2	0.843	High
SL1_2190_2350	362.808	36.7833	25.8316	6.46688	4.29647	25.9737	37.1832	0	5.55221	0	38.7089	0	31.0483	-0.0747185	-0.0184754	-0.000665984	-0.0321243	Cluster 2	0.312	0.688	Cluster 2	0.344	0.656	Cluster 2	0.205	0.795	Cluster 2	0.795	High
SL1_2390_2420	146.055	55.612	33.6652	12.5931	9.12666	32.1521	12.1444	0	0	0	100	0	91.418	-0.00634989	-0.0208475	-0.00219283	-0.0303986	Cluster 2	0.172	0.828	Cluster 2	0.119	0.881	Cluster 2	0.285	0.715	Cluster 2	0.881	High
SL1_2670_2370	118.61	33.3101	21.1533	8.93769	3.14863	19.2557	47.4506	29.418	70.582	0	0	0	58.2223	-0.0694349	-0.0300303	0.00988745	-0.149249	Cluster 2	0.142	0.858	Cluster 2	0.133	0.867	Cluster 2	0.201	0.799	Cluster 2	0.867	High
SL1_2760_2730	54.1907	37.1146	27.652	5.91613	3.48873	35.6724	27.213	0	0	0	100	0	44.3877	0.0249071	-0.0201892	-0.00632191	-0.105829	Cluster 2	0.274	0.726	Cluster 2	0.264	0.736	Cluster 2	0.396	0.604	Cluster 2	0.736	High
SL1_2770_2730	302.556	42.1383	31.6175	6.6164	3.8905	19.7206	38.1078	0	0	0	100	0	1.9661	0.0104716	-0.0153872	-0.0018484	-0.10946	Cluster 1	0.809	0.191	Cluster 1	0.792	0.208	Cluster 1	0.754	0.246	Cluster 1	0.809	High
SL1_2830_2760	129.461	36.5118	28.0701	5.26766	3.10267	25.7327	37.7601	0	0	0	100	0	22.4757	-0.0683853	-0.016382	-0.00266574	-0.119057	Cluster 2	0.379	0.621	Cluster 2	0.342	0.658	Cluster 2	0.293	0.707	Cluster 2	0.707	High
SL2_1670_1880	406.896	15.143	12.0834	1.90573	1.13724	10.3922	74.4592	0	0	0	0	0	0.22022	-0.00885892	-0.0168363	0.0140658	-0.0727613	Cluster 1	0.694	0.306	Cluster 1	0.614	0.386	Cluster 1	0.673	0.327	Cluster 1	0.694	High
SL2_1810_2030	426.364	36.3862	28.2337	5.55478	2.5266	9.31411	54.2989	0	0	0	0	0	0	-0.0618235	-0.021251	0.0181248	-0.0294776	Cluster 2	0.143	0.857	Cluster 2	0.091	0.909	Cluster 2	0.064	0.936	Cluster 2	0.936	High
SL2_1850_1990	300.311	17.2096	11.3943	4.28618	1.48394	12.2603	70.5419	0	0	0	0	0	0	0.0793515	-0.0204543	0.0202664	-0.010418	Cluster 1	0.679	0.321	Cluster 1	0.609	0.391	Cluster 1	0.707	0.293	Cluster 1	0.707	High
SL2_1990_2070	133.454	7.57557	3.51376	2.86453	1.17376	6.75283	85.6717	0	0	0	0	0	0	-3.5947e-11	-0.0295124	0.0173475	-0.0140664	Cluster 1	0.759	0.241	Cluster 1	0.699	0.301	Cluster 1	0.776	0.224	Cluster 1	0.776	High
SL2_2070_2090	63.7703	31.3895	18.7227	8.3524	4.20075	18.8636	49.7254	0	80.5374	0	0	0	0.0750729	-0.0289151	-0.0256433	0.0132075	-0.0207303	Cluster 1	0.8	0.2	Cluster 1	0.739	0.261	Cluster 1	0.622	0.378	Cluster 1	0.8	High
SL2_2200_2350	363.392	47.2637	30.6059	9.72585	6.6576	24.1029	28.6116	0	0	0	53.8121	0	45.6292	-0.044906	-0.0180497	0.00015341	-0.0301185	Cluster 2	0.178	0.822	Cluster 2	0.176	0.824	Cluster 2	0.183	0.817	Cluster 2	0.824	High
SL2_2300_2520	326.474	56.6976	42.3722	8.15009	5.84195	23.5821	19.6855	0	0	0	71.2472	0	40.7817	-0.0806158	-0.0130824	-0.00100955	-0.0326006	Cluster 2	0.382	0.618	Cluster 2	0.376	0.624	Cluster 2	0.275	0.725	Cluster 2	0.725	High
SL2_2410_2700	401.05	53.9406	31.721	12.7276	9.20555	21.3296	24.6514	0	0	0	100	0	55.8408	-0.0164749	-0.0200298	-0.0002167	-0.0284596	Cluster 2	0.112	0.888	Cluster 2	0.072	0.928	Cluster 2	0.179	0.821	Cluster 2	0.928	High
SL2_2480_0001	544.617	53.3889	30.5232	13.0645	9.60105	16.2031	30.408	0	0	0	100	0	3.45746	-0.0766851	-0.0221098	0.000833634	-0.0408006	Cluster 2	0.252	0.748	Cluster 2	0.18	0.82	Cluster 2	0.127	0.873	Cluster 2	0.873	High
SL2_2540_2370	278.232	31.9241	15.1991	12.3242	4.34092	11.4569	56.6023	0	56.4447	0	0	0	17.6099	0.00167276	-0.0299289	0.0123201	-0.0794205	Cluster 1	0.827	0.173	Cluster 1	0.836	0.164	Cluster 1	0.847	0.153	Cluster 1	0.847	High
SL2_2750_2720	358.534	48.8238	40.1807	5.39736	3.20224	14.2362	36.9285	0	0	0	100	0	0.313219	0.00175709	-0.0133044	-0.00105973	-0.155028	Cluster 1	0.799	0.201	Cluster 1	0.756	0.244	Cluster 1	0.703	0.297	Cluster 1	0.799	High
SL2_2910_3060	244.381	38.265	28.8992	4.46023	4.86662	19.2195	42.5155	0	0	0	100	0	0	0.0179464	-0.0276241	0.00671722	-0.211041	Cluster 1	0.893	0.107	Cluster 1	0.874	0.126	Cluster 1	0.768	0.232	Cluster 1	0.893	High
SL2_3060_0001	198.392	30.334	16.5239	6.23873	7.55717	22.6768	46.9892	0	0	0	100	0	0	7.94314e-07	-0.0422101	0.0167793	-0.0817853	Cluster 1	0.524	0.476	Cluster 1	0.58	0.42	Cluster 2	0.376	0.624	Cluster 2	0.624	Medium
SL3_1710_1740	791.897	21.1093	10.0275	7.32203	3.73327	6.06482	72.8259	0	0	0	0	0	24.0543	-0.0179308	-0.0266215	0.0113685	-0.065513	Cluster 1	0.833	0.167	Cluster 1	0.833	0.167	Cluster 1	0.907	0.093	Cluster 1	0.907	High
SL3_1740_1840	183.966	44.1733	28.4883	10.5611	5.00629	17.8558	37.9709	0	0	0	0	0	15.1712	-0.00149216	-0.0302412	0.0247538	-0.0120652	Cluster 1	0.718	0.282	Cluster 1	0.679	0.321	Cluster 1	0.591	0.409	Cluster 1	0.718	High
SL3_1840_1880	5.8985	37.9751	23.2124	9.84183	4.83052	13.2202	48.7955	0	0	0	0	0	0	0	-0.0297549	0.0250472	-0.00679418	Cluster 1	0.94	0.06	Cluster 1	0.91	0.09	Cluster 1	0.828	0.172	Cluster 1	0.94	High
SL3_1960_2080	301.274	24.7204	16.8558	5.38406	2.42207	13.54	61.7396	0	0	0	0	0	0	-0.0984611	-0.0361981	0.0176219	-0.0386179	Cluster 2	0.329	0.671	Cluster 2	0.309	0.691	Cluster 2	0.283	0.717	Cluster 2	0.717	High
SL3_2260_2050	178.912	25.1485	10.8962	9.91323	4.30046	11.8723	62.9793	0	0	0	0	0	6.02947	0.00451386	-0.0349722	0.0116261	-0.0473896	Cluster 1	0.925	0.075	Cluster 1	0.905	0.095	Cluster 1	0.891	0.109	Cluster 1	0.925	High
SL3_2290_2260	535.026	25.4997	11.3465	9.84368	4.27028	5.30475	69.1956	0	0.00292	0	0	0	11.4275	-0.0208418	-0.0324544	0.0132212	-0.0468528	Cluster 1	0.913	0.087	Cluster 1	0.913	0.087	Cluster 1	0.9	0.1	Cluster 1	0.913	High
SL3_2350_2470	102.66	41.9844	28.4239	7.75098	5.62325	47.1798	10.7967	0	0	0	100	0	84.0675	0.0282018	-0.0216168	-0.00615863	-0.0362465	Cluster 2	0.189	0.811	Cluster 2	0.165	0.835	Cluster 2	0.313	0.687	Cluster 2	0.835	High
SL3_2400_2440	556.727	22.0266	14.9257	5.00943	2.03806	21.0405	56.9566	40.5554	42.3511	0	0	0	34.8694	-0.00745429	-0.0287222	0.00842819	-0.147817	Cluster 1	0.782	0.218	Cluster 1	0.826	0.174	Cluster 1	0.851	0.149	Cluster 1	0.851	High
SL3_2420_2700	226.109	38.0695	30.5116	4.28044	3.08447	45.6393	16.2068	0	0	0	100	0	87.4676	-0.0516988	-0.0167666	-0.00623461	-0.0394133	Cluster 2	0.144	0.856	Cluster 2	0.125	0.875	Cluster 2	0.217	0.783	Cluster 2	0.875	High
SL3_2440_2380	13.8411	3.01215	0.659831	1.48616	0.862614	56.8253	40.1625	0	57.6676	0	0	0	24.2098	-0.109342	-0.0500565	-0.0101788	-0.0406341	Cluster 2	0.103	0.897	Cluster 2	0.116	0.884	Cluster 2	0.088	0.912	Cluster 2	0.912	High
SL3_2460_2430	1335.68	40.1458	26.2454	9.44018	4.41656	20.7068	39.1474	11.0602	0	0	13.8654	0	6.10696	-0.0389335	-0.0193847	-0.0185433	-0.0929654	Cluster 1	0.666	0.334	Cluster 1	0.698	0.302	Cluster 1	0.565	0.435	Cluster 1	0.698	High
SL3_2470_2420	28.7074	2.7115	1.83775	0.49838	0.363021	81.3106	15.9779	0	0	0	100	0	100	-0.00957596	-0.0427273	-0.0262847	-0.0534596	Cluster 2	0.09	0.91	Cluster 2	0.051	0.949	Cluster 2	0.134	0.866	Cluster 2	0.949	High
SL3_2550_2490	146.435	11.0516	8.23427	1.76363	1.03882	60.8915	28.057	0	0	0	93.1092	0	37.6293	0.016606	-0.0276416	-0.0123348	-0.106448	Cluster 2	0.446	0.554	Cluster 1	0.5	0.5	Cluster 1	0.546	0.454	Cluster 2	0.554	Medium
SL3_2730_2550	24.8057	28.4448	20.3846	5.04846	2.97306	38.6728	32.8824	0	0	0	97.3653	0	58.0084	0	-0.0166502	-0.00212626	-0.0968829	Cluster 2	0.268	0.732	Cluster 2	0.307	0.693	Cluster 1	0.617	0.383	Cluster 2	0.732	High
SL4_2090_2100	85.8889	48.0974	29.0445	12.5809	6.33267	22.6156	29.2241	0	97.5898	0	0	0	4.33715	-0.00367813	-0.0233627	0.0146226	-0.0196689	Cluster 1	0.616	0.384	Cluster 1	0.568	0.432	Cluster 2	0.408	0.592	Cluster 1	0.616	Medium
SL4_2100_2140	49.1009	30.1592	15.9526	9.37011	4.71012	14.9942	54.8425	0	60.1039	0	0	0	4.35425	0	-0.0249011	0.0162842	-0.0170218	Cluster 1	0.817	0.183	Cluster 1	0.785	0.215	Cluster 1	0.765	0.235	Cluster 1	0.817	High
SL4_2140_2240	160.395	27.0269	11.6894	10.3292	4.88607	25.6475	47.3256	0	70.2945	0	0	0	2.63379	0.00422534	-0.0438469	0.0130402	-0.0283855	Cluster 1	0.51	0.49	Cluster 2	0.494	0.506	Cluster 2	0.328	0.672	Cluster 2	0.672	High
SL4_2240_2310	233.01	19.6175	11.8517	5.26418	2.41854	50.5273	29.8624	0	70.2913	0	0	0	29.6116	-0.0489005	-0.0472356	0.00478532	-0.0447476	Cluster 2	0.14	0.86	Cluster 2	0.137	0.863	Cluster 2	0.067	0.933	Cluster 2	0.933	High
SL4_2330_2270	141.207	28.4447	21.4874	5.0862	1.79889	45.8255	25.7516	0	95.8622	0	0	0	62.2386	-0.0445973	-0.0294549	0.00970157	-0.334609	Cluster 2	0.1	0.9	Cluster 2	0.105	0.895	Cluster 2	0.146	0.854	Cluster 2	0.9	High
SL4_2370_2330	767.274	45.3273	24.1729	15.5748	5.48758	18.6908	36.0087	0	86.7943	0	0	0	38.8201	-0.0180669	-0.0308675	0.0137516	-0.0794448	Cluster 2	0.497	0.503	Cluster 2	0.499	0.501	Cluster 1	0.593	0.407	Cluster 1	0.593	Medium
SL8_1760_1780	26.9882	12.8709	7.70104	3.44983	1.68717	36.2225	50.9066	0	0	0	0	0	0.419749	-0.0444801	-0.0309006	0.0232091	-0.00898984	Cluster 2	0.257	0.743	Cluster 2	0.187	0.813	Cluster 2	0.146	0.854	Cluster 2	0.854	High
SL8_1780_1880	64.6043	30.5826	21.9458	5.07449	3.52175	9.97207	59.4426	0	0	0	0	0	6.40804	0.00813148	-0.0217569	0.00929026	-0.0791305	Cluster 1	0.74	0.26	Cluster 1	0.702	0.298	Cluster 1	0.697	0.303	Cluster 1	0.74	High
SL8_1880_2030	344.935	31.3011	18.5824	8.33962	4.30684	11.0914	57.6083	0	0	0	0	0	6.88394	0	-0.0296665	0.0200691	-0.0184418	Cluster 1	0.876	0.124	Cluster 1	0.865	0.135	Cluster 1	0.823	0.177	Cluster 1	0.876	High
SL8_2030_2080	92.2189	31.8515	21.8143	6.95457	3.03918	9.52939	58.61	0	0	0	0	0	3.42425	0	-0.0273052	0.0140441	-0.0705722	Cluster 1	0.864	0.136	Cluster 1	0.825	0.175	Cluster 1	0.804	0.196	Cluster 1	0.864	High
SL8_2080_2050	300.762	23.9002	14.7544	6.27633	2.81613	13.1376	62.9622	0	0	0	0	0	0	-0.0699056	-0.0373482	0.0164146	-0.0438915	Cluster 2	0.292	0.708	Cluster 2	0.281	0.719	Cluster 2	0.239	0.761	Cluster 2	0.761	High
SL9_2050_2270	387.25	4.22068	1.71844	1.72545	0.761983	10.5906	85.1887	0	4.50325	0	0	0	0.584263	-0.0150602	-0.0421785	0.016164	-0.0380925	Cluster 2	0.194	0.806	Cluster 2	0.196	0.804	Cluster 2	0.103	0.897	Cluster 2	0.897	High
SL9_2270_2380	122.341	2.17704	1.28536	0.612582	0.273637	69.5213	28.3016	0	92.4481	0	0	0	23.5286	-0.0763219	-0.052938	-0.00175601	-0.0532014	Cluster 2	0.08	0.92	Cluster 2	0.082	0.918	Cluster 2	0.067	0.933	Cluster 2	0.933	High
SL9_2310_2430	214.619	30.2391	19.4291	6.99978	3.70063	23.3699	46.391	0	0	0	0	0	0	-0.0101379	-0.0313596	0.00756055	-0.0351957	Cluster 1	0.897	0.103	Cluster 1	0.838	0.162	Cluster 1	0.721	0.279	Cluster 1	0.897	High
SL9_2380_2310	62.4965	6.35957	3.91616	1.63397	0.786941	44.3519	49.2226	0	35.5522	0	0	0	9.29105	-0.105705	-0.0402937	0.00738678	-0.0514361	Cluster 2	0.334	0.666	Cluster 2	0.281	0.719	Cluster 2	0.232	0.768	Cluster 2	0.768	High
SL9_2430_2490	97.114	40.3642	28.2945	7.00093	4.91631	27.0149	32.5413	0	0	0	36.2361	0	22.415	-0.0471908	-0.0167938	-0.00133988	-0.0342349	Cluster 2	0.329	0.671	Cluster 2	0.364	0.636	Cluster 2	0.237	0.763	Cluster 2	0.763	High
SL9_2490_2520	49.7903	38.5686	32.787	3.31979	2.26334	19.7582	41.6421	0	0	0	100	0	63.6686	-0.0321267	-0.00954674	-0.000672558	-0.0361912	Cluster 2	0.313	0.687	Cluster 2	0.255	0.745	Cluster 1	0.61	0.39	Cluster 2	0.745	High
SL9_2520_2700	295.724	29.8617	22.5602	4.46572	2.74588	26.7006	43.4376	0	0	0	100	0	29.2779	0.0593062	-0.016865	-0.00231081	-0.0637783	Cluster 1	0.632	0.368	Cluster 1	0.639	0.361	Cluster 1	0.684	0.316	Cluster 1	0.684	High
SL9_2700_2720	129.567	35.1157	26.5136	5.21895	3.31506	9.51247	55.3718	0	0	0	100	0	0.533867	0	-0.0126285	0.000229718	-0.0662648	Cluster 1	0.746	0.254	Cluster 1	0.716	0.284	Cluster 1	0.752	0.248	Cluster 1	0.752	High
SL9_2720_0001	321.962	46.174	29.8661	9.23809	6.83461	11.2134	42.6078	0	0	0	100	0	0	-0.000579762	-0.0166627	0.00189106	-0.0307887	Cluster 1	0.854	0.146	Cluster 1	0.794	0.206	Cluster 1	0.724	0.276	Cluster 1	0.854	High
SL9_2970_0000	57.0056	15.2126	8.62461	2.93027	3.63069	28.621	56.1664	0	0	13.3194	86.6806	0	0	0.0972036	-0.0362432	0.00573298	-0.0893611	Cluster 1	0.617	0.383	Cluster 1	0.645	0.355	Cluster 2	0.493	0.507	Cluster 1	0.645	Medium
SL9_2971_0000	15.0889	11.8098	6.64728	2.319	2.83314	13.3876	74.7905	0	0	0	100	0	0	0	-0.0408811	-0.000178032	-0.0816647	Cluster 2	0.403	0.597	Cluster 1	0.557	0.443	Cluster 2	0.321	0.679	Cluster 2	0.679	High
SU1_0050_0090	160.229	32.2002	12.1634	13.5246	6.4871	6.56951	61.2303	0	0	0	0	100	0	0	-0.0199973	-0.013846	-0.086918	Cluster 1	0.737	0.263	Cluster 1	0.719	0.281	Cluster 1	0.676	0.324	Cluster 1	0.737	High
SU1_0060_0190	241.395	33.047	8.05952	16.945	8.10367	4.45332	62.4996	0	0	0	0	100	0	0.00304343	-0.0236825	-0.0332855	-0.0663342	Cluster 1	0.766	0.234	Cluster 1	0.742	0.258	Cluster 1	0.66	0.34	Cluster 1	0.766	High
SU1_0080_0210	154.931	24.8564	6.23206	12.6252	6.03949	3.81451	71.329	0	0	0	0	100	0	0	-0.0243408	-0.0343984	-0.0684462	Cluster 1	0.833	0.167	Cluster 1	0.769	0.231	Cluster 1	0.763	0.237	Cluster 1	0.833	High
SU1_0200_0270	159.824	18.7693	3.80267	10.6833	4.27038	6.65989	74.5708	0	0	0	0	100	0	0	-0.0301806	-0.0196242	-0.0699742	Cluster 1	0.696	0.304	Cluster 1	0.591	0.409	Cluster 1	0.693	0.307	Cluster 1	0.696	High
SU1_0330_0560	261.495	21.0606	5.06768	11.0991	4.93192	8.19107	70.7483	0	0	0	0	100	54.937	-0.000172903	-0.0306764	-0.0223031	-0.0686513	Cluster 2	0.329	0.671	Cluster 2	0.345	0.655	Cluster 1	0.856	0.144	Cluster 1	0.856	High
SU1_0380_0400	103.73	17.7656	2.91833	9.96179	4.87534	7.24467	74.9898	0	0	0	0	100	19.1589	0.00304439	-0.0350868	-0.0258198	-0.0630875	Cluster 1	0.612	0.388	Cluster 1	0.584	0.416	Cluster 1	0.724	0.276	Cluster 1	0.724	High
SU1_0390_0560	200.493	18.7444	4.78259	9.70691	4.24189	5.90753	75.3481	0	0	0	0	100	17.3665	0	-0.0292697	-0.0191817	-0.0683141	Cluster 1	0.627	0.373	Cluster 1	0.584	0.416	Cluster 1	0.721	0.279	Cluster 1	0.721	High
SU1_0410_0480	65.51	19.2681	3.77784	11.0831	4.39387	5.21279	75.5191	0	0	0	0	100	85.258	0	-0.0301678	-0.0176361	-0.0665136	Cluster 2	0.31	0.69	Cluster 2	0.28	0.72	Cluster 1	0.705	0.295	Cluster 2	0.72	High
SU1_0660_0710	280.138	21.8215	4.37147	11.8979	5.54108	5.74215	72.4363	0	0	0	0	100	0	0	-0.0404894	-0.0190585	-0.0454935	Cluster 1	0.632	0.368	Cluster 1	0.563	0.437	Cluster 2	0.493	0.507	Cluster 1	0.632	Medium
SU1_0820_0740	232.799	26.1456	7.52048	12.7287	5.92013	6.98611	66.8683	0	0	0	0	100	0	0	-0.032129	-0.00350285	-0.053647	Cluster 1	0.923	0.077	Cluster 1	0.893	0.107	Cluster 1	0.819	0.181	Cluster 1	0.923	High
SU1_0840_0831	278.285	24.8291	5.00179	14.0173	5.80871	6.9316	68.2393	0	0	0	0	100	0	0	-0.0394323	-0.00943898	-0.0475562	Cluster 1	0.752	0.248	Cluster 1	0.729	0.271	Cluster 1	0.599	0.401	Cluster 1	0.752	High
SU1_0940_0900	214.481	1.82632	1.12738	0.520743	0.18164	1.6227	96.551	0	0	0	0	100	0	0	-0.0286943	-0.0190782	-0.236215	Cluster 2	0.395	0.605	Cluster 2	0.291	0.709	Cluster 2	0.398	0.602	Cluster 2	0.709	High
SU1_1480_1500	160.701	5.84358	4.70524	0.748522	0.386408	19.8468	74.3089	0	0	0	0	0	0	-0.0323096	-0.0195228	-0.036184	-0.171408	Cluster 1	0.539	0.461	Cluster 2	0.455	0.545	Cluster 2	0.496	0.504	Cluster 2	0.545	Medium
SU1_1630_1610	227.458	35.4314	28.2053	4.86189	2.33786	7.12186	57.4468	0	0	0	0	0	0	-0.00356151	-0.0195696	0.0164147	-0.115503	Cluster 1	0.752	0.248	Cluster 1	0.684	0.316	Cluster 1	0.6	0.4	Cluster 1	0.752	High
SU2_0020_0140	265.462	29.5931	8.04163	14.5612	7.03348	6.18941	64.2175	0	0	0	0	100	14.569	-0.00354265	-0.0232353	-0.0276317	-0.071036	Cluster 1	0.618	0.382	Cluster 1	0.622	0.378	Cluster 1	0.607	0.393	Cluster 1	0.622	Medium
SU2_0030_0140	241.659	28.0951	9.88332	12.3068	5.92816	6.5628	65.3421	0	0	0	0	100	26.7556	-0.133719	-0.0188794	-0.0319483	-0.0968156	Cluster 2	0.22	0.78	Cluster 2	0.202	0.798	Cluster 2	0.15	0.85	Cluster 2	0.85	High
SU2_0040_0180	237.199	14.8029	4.46862	7.00409	3.35077	4.21575	80.9812	0	0	0	0	100	1.65286	0.00304343	-0.0229993	-0.0372213	-0.0818186	Cluster 1	0.646	0.354	Cluster 1	0.57	0.43	Cluster 1	0.67	0.33	Cluster 1	0.67	High
SU2_0070_0090	297.879	36.6317	12.4545	16.2729	7.86093	8.73095	54.6374	0	0	0	0	100	1.16688	-0.185014	-0.0214686	-0.0109561	-0.0792842	Cluster 2	0.194	0.806	Cluster 2	0.12	0.88	Cluster 2	0.131	0.869	Cluster 2	0.88	High
SU2_0100_0230	309.201	16.9758	4.77962	8.26734	3.95466	4.84638	78.1778	0	0	0	0	100	0	0	-0.0237148	-0.0365047	-0.0762962	Cluster 1	0.679	0.321	Cluster 1	0.579	0.421	Cluster 1	0.646	0.354	Cluster 1	0.679	High
SU2_0110_0240	380.716	20.9444	5.86577	10.6112	4.45192	4.76103	74.2946	0	0	0	0	100	6.08793	-0.0986027	-0.0260691	-0.018229	-0.0856178	Cluster 1	0.503	0.497	Cluster 2	0.49	0.51	Cluster 2	0.482	0.518	Cluster 2	0.518	Medium
SU2_0120_0260	501.146	24.72	9.83556	10.6951	4.16813	6.32822	68.9518	0	0	0	0	100	11.8854	0	-0.0206439	-0.0112553	-0.122089	Cluster 1	0.693	0.307	Cluster 1	0.678	0.322	Cluster 1	0.718	0.282	Cluster 1	0.718	High
SU2_0130_0250	282.905	20.9413	5.19086	10.6757	5.10876	5.18229	73.8764	0	0	0	0	100	0	0.00329569	-0.0251753	-0.0352789	-0.0682683	Cluster 1	0.777	0.223	Cluster 1	0.688	0.312	Cluster 1	0.738	0.262	Cluster 1	0.777	High
SU2_0150_0220	454.782	16.7545	3.14547	9.28021	4.31987	7.27099	75.9745	0	0	0	0	100	0.0144388	0	-0.0322621	-0.0279447	-0.0650264	Cluster 1	0.768	0.232	Cluster 1	0.714	0.286	Cluster 1	0.765	0.235	Cluster 1	0.768	High
SU2_0160_0260	268.937	30.3219	13.5274	12.1984	4.64424	17.5496	52.1284	0	0	0	0	100	5.93534	-0.0338796	-0.0199406	-0.0189071	-0.328446	Cluster 1	0.508	0.492	Cluster 2	0.489	0.511	Cluster 2	0.369	0.631	Cluster 2	0.631	Medium
SU2_0210_0300	182.648	22.5023	5.42406	11.5821	5.53815	3.85145	73.6463	0	0	0	0	100	0.664751	0	-0.0250419	-0.0347292	-0.0668082	Cluster 1	0.771	0.229	Cluster 1	0.66	0.34	Cluster 1	0.73	0.27	Cluster 1	0.771	High
SU2_0280_0430	272.098	13.8893	2.84694	7.89215	3.14807	4.64527	81.4654	0	0	0	0	100	18.0376	0.00304343	-0.0307465	-0.0197386	-0.0703134	Cluster 1	0.655	0.345	Cluster 1	0.647	0.353	Cluster 1	0.787	0.213	Cluster 1	0.787	High
SU2_0290_0291	257.937	20.0117	2.29877	11.7025	6.00009	6.57508	73.4132	0	0	0	0	100	4.88761	0	-0.0376929	-0.0248469	-0.0524899	Cluster 1	0.512	0.488	Cluster 2	0.457	0.543	Cluster 2	0.431	0.569	Cluster 2	0.569	Medium
SU2_0291_0320	9.65366	7.95548	0.696832	4.79433	2.45976	9.52854	82.516	0	0	0	0	100	18.0839	0	-0.040768	-0.0258328	-0.0495602	Cluster 2	0.145	0.855	Cluster 2	0.138	0.862	Cluster 2	0.17	0.83	Cluster 2	0.862	High
SU2_0320_0340	16.9075	16.1436	2.59834	8.94804	4.5885	9.95588	73.9005	0	0	0	0	100	19.8081	0	-0.0363617	-0.0270923	-0.0637329	Cluster 1	0.575	0.425	Cluster 1	0.551	0.449	Cluster 1	0.7	0.3	Cluster 1	0.7	High
SU2_0360_0460	108.419	26.073	5.23878	14.873	5.94436	7.02301	66.904	0	0	0	0	100	100	0.0456142	-0.0300007	-0.0188827	-0.0694285	Cluster 2	0.303	0.697	Cluster 2	0.278	0.722	Cluster 1	0.749	0.251	Cluster 1	0.749	High
SU2_0440_0550	295.259	19.5196	3.71188	11.3847	4.53561	13.7595	66.7207	0	0	0	0	100	47.5918	-0.0672342	-0.0323795	-0.0155285	-0.0586609	Cluster 2	0.178	0.822	Cluster 2	0.194	0.806	Cluster 2	0.35	0.65	Cluster 2	0.822	High
SU2_0450_0720	369.423	10.15	3.25766	4.77622	2.13366	7.21844	82.6313	0	0	0	0	100	0	-0.13419	-0.0239188	-0.0073867	-0.0722815	Cluster 2	0.296	0.704	Cluster 2	0.237	0.763	Cluster 2	0.306	0.694	Cluster 2	0.763	High
SU2_0470_0590	390.223	15.8835	4.69002	7.69184	3.48703	8.32035	75.7962	0	0	0	0	100	6.89161	0	-0.0295447	-0.0240822	-0.0814364	Cluster 1	0.715	0.285	Cluster 1	0.64	0.36	Cluster 1	0.706	0.294	Cluster 1	0.715	High
SU2_0510_0570	410.06	25.2483	11.9157	9.39383	3.94402	9.55129	65.2003	0	0	0	0	100	0	-0.206987	-0.0187026	0.00672802	-0.0931922	Cluster 2	0.299	0.701	Cluster 2	0.214	0.786	Cluster 2	0.208	0.792	Cluster 2	0.792	High
SU2_0560_0590	22.4497	21.2871	8.84119	8.52588	3.9245	12.8424	65.8705	0	0	0	0	100	0	0	-0.0241062	-0.0274809	-0.161463	Cluster 1	0.805	0.195	Cluster 1	0.771	0.229	Cluster 1	0.725	0.275	Cluster 1	0.805	High
SU2_0570_0580	74.9933	27.1639	7.8404	13.882	5.41869	10.5928	62.2433	0	0	0	0	100	0	-0.168619	-0.0258479	0.0136139	-0.0578413	Cluster 2	0.261	0.739	Cluster 2	0.211	0.789	Cluster 2	0.195	0.805	Cluster 2	0.805	High
SU2_0620_0580	247.723	24.9079	5.71127	13.7869	5.38867	3.66141	71.4307	0	0	0	0	100	0	0	-0.0285892	0.0144446	-0.0513514	Cluster 1	0.89	0.11	Cluster 1	0.866	0.134	Cluster 1	0.855	0.145	Cluster 1	0.89	High
SU2_0640_0630	332.312	41.3923	8.71035	23.4817	9.1658	5.36154	53.2462	0	0	0	0	100	0	0	-0.0308291	0.0136807	-0.0497061	Cluster 1	0.859	0.141	Cluster 1	0.805	0.195	Cluster 1	0.688	0.312	Cluster 1	0.859	High
SU2_0670_0810	98.235	17.6496	3.32196	9.79191	4.52339	5.98478	76.3657	0	0	0	0	99.1808	0	0	-0.0411513	-0.0212547	-0.045952	Cluster 1	0.528	0.472	Cluster 2	0.425	0.575	Cluster 2	0.416	0.584	Cluster 2	0.584	Medium
SU2_0680_0610	376.175	27.5791	6.84236	14.8825	5.84419	7.3821	65.0384	0	0	0	0	100	0	0.0140633	-0.0317547	-0.0106306	-0.0497981	Cluster 1	0.939	0.061	Cluster 1	0.926	0.074	Cluster 1	0.863	0.137	Cluster 1	0.939	High
SU2_0700_0860	570.062	26.3379	5.65286	14.5947	6.07341	5.37543	68.2866	0	0	0	0	100	0	-0.235184	-0.0376329	-0.0166659	-0.0462732	Cluster 2	0.368	0.632	Cluster 2	0.323	0.677	Cluster 2	0.343	0.657	Cluster 2	0.677	High
SU2_0740_0741	497.42	31.141	7.11613	17.154	6.87273	5.87895	62.98	0	0	0	0	100	0	0.00213585	-0.0348597	-0.000588134	-0.0508619	Cluster 1	0.923	0.077	Cluster 1	0.885	0.115	Cluster 1	0.784	0.216	Cluster 1	0.923	High
SU2_0741_0690	46.5325	16.5912	4.72642	8.43879	3.43182	8.87417	74.5387	0	0	0	0	100	0	0.0230319	-0.0338944	-0.00546558	-0.0572959	Cluster 1	0.729	0.271	Cluster 1	0.63	0.37	Cluster 1	0.71	0.29	Cluster 1	0.729	High
SU2_0760_0960	297.992	28.2876	4.48494	16.4163	7.3673	7.11211	64.6003	0	0	0	0	100	0	0.00522484	-0.0391785	-0.017259	-0.0408783	Cluster 1	0.712	0.288	Cluster 1	0.681	0.319	Cluster 1	0.601	0.399	Cluster 1	0.712	High
SU2_0780_0710	180.774	22.7339	4.3729	12.4933	5.8524	8.66909	68.597	0	0	0	0	100	0	-0.00257356	-0.0418505	-0.0165052	-0.0446908	Cluster 1	0.71	0.29	Cluster 1	0.7	0.3	Cluster 1	0.548	0.452	Cluster 1	0.71	High
SU2_0800_0850	492.521	36.5199	11.2347	18.8369	6.44189	6.99076	56.4893	0	0	0	0	100	0	-0.00618826	-0.0313781	-0.0162226	-0.0557879	Cluster 1	0.924	0.076	Cluster 1	0.894	0.106	Cluster 1	0.811	0.189	Cluster 1	0.924	High
SU2_0830_0831	113.254	24.3974	4.91214	13.7811	5.71095	13.5374	62.0652	0	0	0	0	100	0	-0.0841449	-0.0400322	-0.0101981	-0.0478315	Cluster 2	0.322	0.678	Cluster 2	0.297	0.703	Cluster 2	0.238	0.762	Cluster 2	0.762	High
SU2_0890_0900	329.608	36.0062	12.108	17.7511	6.14829	6.60959	57.3842	0	0	0	0	100	0	0	-0.0310032	-0.0160989	-0.0601631	Cluster 1	0.923	0.077	Cluster 1	0.905	0.095	Cluster 1	0.843	0.157	Cluster 1	0.923	High
SU2_0900_0870	15.2344	34.196	8.31355	19.3418	6.58704	6.93801	58.8631	0	0	0	0	100	0	0	-0.0336519	-0.0158424	-0.0489346	Cluster 1	0.878	0.122	Cluster 1	0.852	0.148	Cluster 1	0.667	0.333	Cluster 1	0.878	High
SU2_0920_0830	393.591	13.7513	3.12768	7.53004	3.09945	6.3273	79.9214	0	0	0	0	100	0	-0.0201734	-0.0388325	-0.010577	-0.0501779	Cluster 1	0.549	0.451	Cluster 2	0.456	0.544	Cluster 2	0.419	0.581	Cluster 2	0.581	Medium
SU2_0990_0950	318.705	8.12694	2.08114	4.53746	1.51845	2.31861	89.5545	0	0	0	0	100	0	0	-0.0326554	-0.0204362	-0.0479959	Cluster 1	0.56	0.44	Cluster 1	0.542	0.458	Cluster 1	0.573	0.427	Cluster 1	0.573	Medium
SU2_1020_0980	310.567	9.12335	3.04713	4.56598	1.52018	4.44911	86.423	0	0	0	0	71.371	0	0	-0.0316905	-0.0292436	-0.0509486	Cluster 1	0.781	0.219	Cluster 1	0.769	0.231	Cluster 1	0.803	0.197	Cluster 1	0.803	High
SU2_1200_1310	295.6	16.6104	10.2058	4.25684	2.15346	6.93391	76.4557	0	0	0	0	11.9709	0	0	-0.0252647	-0.00961881	-0.0967432	Cluster 1	0.777	0.223	Cluster 1	0.692	0.308	Cluster 1	0.744	0.256	Cluster 1	0.777	High
SU2_1210_1310	296.927	14.131	9.30033	3.28158	1.53816	4.38536	81.4837	0	0	0	0	44.5922	0	-0.0481681	-0.0230743	0.013993	-0.0851835	Cluster 2	0.123	0.877	Cluster 2	0.1	0.9	Cluster 2	0.088	0.912	Cluster 2	0.912	High
SU2_1290_1500	245.604	11.72	9.17242	1.68529	0.869317	12.9713	75.307	0	0	0	0	0	0	0.0210077	-0.020531	-0.0365907	-0.155721	Cluster 1	0.646	0.354	Cluster 1	0.552	0.448	Cluster 1	0.649	0.351	Cluster 1	0.649	Medium
SU2_1550_1620	395.822	15.0175	10.6804	3.09519	1.239	8.49452	76.4876	0	0	0	0	0	0	-0.00638145	-0.0196678	0.0192688	-0.0392735	Cluster 1	0.672	0.328	Cluster 1	0.594	0.406	Cluster 1	0.647	0.353	Cluster 1	0.672	High
SU3_0010_0190	529.847	31.479	11.7659	13.5028	6.25026	6.16483	62.3557	0	0	0	0	100	12.5495	-0.0670935	-0.0187743	-0.0211086	-0.100837	Cluster 2	0.228	0.772	Cluster 2	0.202	0.798	Cluster 2	0.131	0.869	Cluster 2	0.869	High
SU3_0090_0170	209.965	29.1626	7.82637	14.9104	6.40547	6.02459	64.8128	0	0	0	0	100	9.42484	0	-0.0254583	-0.0159952	-0.0811859	Cluster 1	0.845	0.155	Cluster 1	0.838	0.162	Cluster 1	0.78	0.22	Cluster 1	0.845	High
SU3_0140_0180	81.7873	17.8865	4.71216	8.93201	4.27196	5.14158	76.9719	0	0	0	0	100	0	0	-0.024941	-0.0362839	-0.0723334	Cluster 1	0.706	0.294	Cluster 1	0.573	0.427	Cluster 1	0.655	0.345	Cluster 1	0.706	High
SU3_0170_0270	188.491	26.9728	8.01747	13.5306	5.40766	10.2649	62.7623	0	0	0	0	100	0	-0.0363643	-0.0244643	-0.0204604	-0.112083	Cluster 2	0.442	0.558	Cluster 2	0.375	0.625	Cluster 2	0.27	0.73	Cluster 2	0.73	High
SU3_0180_0230	90.8829	16.963	6.38164	7.15895	3.43046	5.23009	77.8069	0	0	0	0	100	0	0	-0.020016	-0.0386674	-0.109118	Cluster 1	0.676	0.324	Cluster 1	0.585	0.415	Cluster 1	0.613	0.387	Cluster 1	0.676	High
SU3_0190_0300	200.333	23.5603	6.30814	12.2167	5.02077	5.03124	71.4085	0	0	0	0	100	0	0	-0.0252765	-0.0229802	-0.0856044	Cluster 1	0.848	0.152	Cluster 1	0.788	0.212	Cluster 1	0.788	0.212	Cluster 1	0.848	High
SU3_0240_0350	286.099	25.1129	5.79521	13.9587	5.43518	7.78485	67.1023	0	0	0	0	100	19.765	0	-0.0289268	-0.0189278	-0.0745979	Cluster 1	0.754	0.246	Cluster 1	0.76	0.24	Cluster 1	0.869	0.131	Cluster 1	0.869	High
SU3_0370_0490	1209.84	33.8943	15.4916	13.2098	5.16452	7.80115	58.3042	0	0	0	0	100	0	-0.0745254	-0.019106	0.0112644	-0.09199	Cluster 2	0.13	0.87	Cluster 2	0.1	0.9	Cluster 2	0.095	0.905	Cluster 2	0.905	High
SU3_0490_0530	353.877	17.4157	5.37754	8.62752	3.39548	6.01795	76.5663	0	0	0	0	100	0	-0.0906127	-0.0249103	0.0119753	-0.0633428	Cluster 2	0.302	0.698	Cluster 2	0.21	0.79	Cluster 2	0.308	0.692	Cluster 2	0.79	High
SU3_0590_0540	11.3215	17.7398	7.92829	6.71251	3.09547	27.5138	54.7464	0	0	0	0	100	0	0	-0.0240472	-0.0291923	-0.206238	Cluster 1	0.75	0.25	Cluster 1	0.722	0.278	Cluster 1	0.592	0.408	Cluster 1	0.75	High
SU3_0710_0910	552.471	21.6533	5.17606	11.5569	5.00113	13.1128	65.2339	0	0	0	0	99.01	0	-0.0274624	-0.0409976	-0.0171305	-0.0472299	Cluster 1	0.762	0.238	Cluster 1	0.746	0.254	Cluster 1	0.609	0.391	Cluster 1	0.762	High
SU3_0770_0690	41.3713	29.8044	15.2227	10.4265	4.25564	9.17655	61.019	0	0	0	0	100	0	0	-0.0301189	-0.0110167	-0.125788	Cluster 1	0.895	0.105	Cluster 1	0.885	0.115	Cluster 1	0.814	0.186	Cluster 1	0.895	High
SU3_0790_0770	109.612	21.1211	6.41875	10.3985	4.30776	6.80209	72.0774	0	0	0	0	100	0	0	-0.035903	-0.0101229	-0.0580209	Cluster 1	0.878	0.122	Cluster 1	0.844	0.156	Cluster 1	0.755	0.245	Cluster 1	0.878	High
SU3_0810_0970	183.51	6.99525	2.13397	3.28405	1.57354	15.5394	77.4488	0	0	0	0	24.0271	0	0.027693	-0.0460496	-0.0130572	-0.05374	Cluster 2	0.163	0.837	Cluster 2	0.161	0.839	Cluster 2	0.113	0.887	Cluster 2	0.887	High
SU3_0831_0790	249.313	23.2896	4.55818	13.3576	5.38103	6.70951	70.0009	0	0	0	0	100	0	0	-0.0394392	-0.0106284	-0.0469499	Cluster 1	0.674	0.326	Cluster 1	0.623	0.377	Cluster 1	0.54	0.46	Cluster 1	0.674	High
SU3_0870_0730	159.842	18.9531	6.69004	9.12875	3.12499	5.52322	75.5237	0	0	0	0	100	0	0	-0.0307306	-0.0171283	-0.061984	Cluster 1	0.762	0.238	Cluster 1	0.704	0.296	Cluster 1	0.707	0.293	Cluster 1	0.762	High
SU3_0910_1010	55.0797	14.8808	5.35932	7.18922	2.32255	14.7045	70.4168	0	0	0	0	100	0	-0.026468	-0.0313909	-0.0317511	-0.0511022	Cluster 1	0.811	0.189	Cluster 1	0.795	0.205	Cluster 1	0.752	0.248	Cluster 1	0.811	High
SU3_0970_1120	619.15	3.31189	1.50031	1.21527	0.593211	27.8049	68.8615	0	0	0	0	37.855	0	-0.110143	-0.045808	-0.0133192	-0.0650821	Cluster 2	0.145	0.855	Cluster 2	0.139	0.861	Cluster 2	0.138	0.862	Cluster 2	0.862	High
SU3_1280_1590	292.656	34.4496	24.2546	6.93984	3.24877	12.0009	53.5495	0	0	0	0	0	0.878162	-0.0153776	-0.0228171	0.0116624	-0.0924241	Cluster 1	0.678	0.322	Cluster 1	0.608	0.392	Cluster 1	0.603	0.397	Cluster 1	0.678	High
SU3_1310_1280	112.526	42.038	28.7305	9.03821	4.23796	8.54164	49.4203	0	0	0	0	0	0	0	-0.0221024	0.014679	-0.088794	Cluster 1	0.762	0.238	Cluster 1	0.691	0.309	Cluster 1	0.621	0.379	Cluster 1	0.762	High
SU3_1500_1420	43.433	31.3659	25.1271	4.1435	2.08021	11.8026	56.8315	0	0	0	0	0	0	0	-0.0193339	-0.01997	-0.158354	Cluster 1	0.764	0.236	Cluster 1	0.721	0.279	Cluster 1	0.702	0.298	Cluster 1	0.764	High
SU4_0220_0250	60.8494	8.77773	2.69497	4.11457	1.98605	19.5384	71.6839	0	0	0	0	100	0.267674	-0.0973723	-0.0253351	-0.0385341	-0.085386	Cluster 2	0.476	0.524	Cluster 2	0.419	0.581	Cluster 1	0.553	0.447	Cluster 2	0.581	Medium
SU4_0230_0220	22.6931	12.2739	5.01077	4.90224	2.35445	7.71921	80.0069	0	0	0	0	100	0	0	-0.0186036	-0.0388395	-0.127935	Cluster 1	0.678	0.322	Cluster 1	0.593	0.407	Cluster 1	0.653	0.347	Cluster 1	0.678	High
SU4_0250_0340	203.883	21.6623	6.41759	10.357	4.96949	4.88917	73.4485	0	0	0	0	100	2.18245	0.00304343	-0.0231692	-0.0356851	-0.0797586	Cluster 1	0.721	0.279	Cluster 1	0.654	0.346	Cluster 1	0.682	0.318	Cluster 1	0.721	High
SU4_0260_0350	416.107	27.743	7.31095	14.7013	5.71098	10.6095	61.6475	0	0	0	0	100	44.5164	-0.0212153	-0.0275906	-0.0182689	-0.0842213	Cluster 2	0.306	0.694	Cluster 2	0.327	0.673	Cluster 1	0.598	0.402	Cluster 2	0.694	High
SU4_0270_0430	539.632	21.2103	5.71657	11.0595	4.42041	6.2153	72.5744	0	0	0	0	100	15.1947	-0.0568953	-0.0270443	-0.0209854	-0.0955099	Cluster 2	0.388	0.612	Cluster 2	0.386	0.614	Cluster 2	0.439	0.561	Cluster 2	0.614	Medium
SU4_0300_0310	145.952	24.941	6.45065	12.9755	5.50013	5.97218	69.0868	0	0	0	0	100	21.8346	0	-0.0254781	-0.0244305	-0.0802091	Cluster 1	0.727	0.273	Cluster 1	0.743	0.257	Cluster 1	0.828	0.172	Cluster 1	0.828	High
SU4_0350_0420	122.977	16.9271	4.33741	9.20337	3.39867	12.1936	70.8794	0	0	0	0	100	69.1823	0	-0.0314168	-0.0173893	-0.0763765	Cluster 2	0.322	0.678	Cluster 2	0.318	0.682	Cluster 1	0.82	0.18	Cluster 1	0.82	High
SU4_0430_0420	42.4911	20.9509	5.46986	11.108	4.35867	10.4494	68.5996	0	0	0	0	100	68.1948	0	-0.0272068	-0.0179708	-0.0864346	Cluster 2	0.35	0.65	Cluster 2	0.369	0.631	Cluster 1	0.888	0.112	Cluster 1	0.888	High
SU4_0580_0630	295.84	22.4849	6.65528	11.3718	4.43885	4.50314	73.012	0	0	0	0	100	0	-0.171339	-0.0254839	0.0132882	-0.0590172	Cluster 2	0.437	0.563	Cluster 2	0.388	0.612	Cluster 2	0.433	0.567	Cluster 2	0.612	Medium
SU4_0630_0650	69.41	32.9841	11.0598	15.7493	6.14758	5.62181	61.3941	0	0	0	0	100	0	0	-0.0234483	0.0131517	-0.0648661	Cluster 1	0.758	0.242	Cluster 1	0.738	0.262	Cluster 1	0.69	0.31	Cluster 1	0.758	High
SU4_0690_0650	147.245	27.1152	6.37637	14.8998	5.81597	6.572	66.3128	0	0	0	0	100	0	0.00304343	-0.0293815	0.0134346	-0.0523595	Cluster 1	0.928	0.072	Cluster 1	0.904	0.096	Cluster 1	0.872	0.128	Cluster 1	0.928	High
SU5_0310_0400	98.5488	22.6248	5.31725	12.336	4.95654	11.3422	66.0331	0	0	0	0	100	53.1036	-0.181559	-0.0280733	-0.0201504	-0.0809462	Cluster 2	0.205	0.795	Cluster 2	0.209	0.791	Cluster 2	0.358	0.642	Cluster 2	0.795	High
SU5_0340_0310	126.132	19.5186	3.17826	10.8435	5.48679	10.9497	69.5316	0	0	0	0	100	4.40853	-0.0490342	-0.0330376	-0.0274843	-0.0583801	Cluster 2	0.366	0.634	Cluster 2	0.344	0.656	Cluster 2	0.386	0.614	Cluster 2	0.656	Medium
SU5_0400_0460	30.4827	14.3544	5.47475	6.33729	2.5323	8.14151	77.5041	0	0	0	0	100	82.7415	0	-0.0236533	-0.0234818	-0.21625	Cluster 2	0.276	0.724	Cluster 2	0.265	0.735	Cluster 1	0.64	0.36	Cluster 2	0.735	High
SU5_0420_0500	312.643	15.1898	3.90552	8.28022	3.10778	18.9344	65.8753	0	0	0	0	100	77.9649	0.0101298	-0.029925	-0.019254	-0.0778903	Cluster 2	0.356	0.644	Cluster 2	0.349	0.651	Cluster 1	0.848	0.152	Cluster 1	0.848	High
SU5_0460_0480	80.5189	23.9437	9.50607	10.5154	4.06307	9.22281	66.8335	0	0	0	0	100	66.9727	0	-0.022078	-0.0196561	-0.204736	Cluster 2	0.271	0.729	Cluster 2	0.281	0.719	Cluster 1	0.7	0.3	Cluster 2	0.729	High
SU5_0530_0610	666.608	14.5305	4.15736	7.151	3.2149	17.3073	68.1622	0	0	0	0	100	0	-0.114697	-0.0261586	-0.00353899	-0.0571415	Cluster 2	0.434	0.566	Cluster 2	0.375	0.625	Cluster 2	0.495	0.505	Cluster 2	0.625	Medium
SU5_0600_0750	229.488	19.3536	6.69223	8.96597	3.6753	9.35135	71.2951	0	0	0	0	100	0	0.168162	-0.0276982	-0.0174581	-0.0643849	Cluster 1	0.749	0.251	Cluster 1	0.62	0.38	Cluster 1	0.702	0.298	Cluster 1	0.749	High
SU5_0610_0600	297.848	23.8214	7.10932	11.9588	4.7507	6.02479	70.1536	0	0	0	0	100	0	0.00282103	-0.027182	-0.0160447	-0.0541585	Cluster 1	0.898	0.102	Cluster 1	0.889	0.111	Cluster 1	0.851	0.149	Cluster 1	0.898	High
SU5_0650_0530	45.7464	8.2438	3.5568	3.36606	1.3139	13.2746	78.4816	0	0	0	0	100	0	0	-0.0290846	0.0031368	-0.0873762	Cluster 1	0.781	0.219	Cluster 1	0.684	0.316	Cluster 1	0.76	0.24	Cluster 1	0.781	High
SU6_0480_0520	1182.11	13.5478	3.31139	7.16188	3.08287	7.56197	78.8902	0	0	0	0	100	4.14552	-0.0793836	-0.0353203	-0.0194173	-0.0600872	Cluster 2	0.339	0.661	Cluster 2	0.294	0.706	Cluster 2	0.322	0.678	Cluster 2	0.706	High
SU6_0500_0550	290.876	8.85554	1.98063	4.91562	2.01421	29.6701	61.4742	0	0	0	0	100	9.54987	0.0312726	-0.0372024	-0.0203335	-0.0603834	Cluster 1	0.523	0.477	Cluster 1	0.503	0.497	Cluster 2	0.484	0.516	Cluster 1	0.523	Medium
SU6_0520_0500	141.629	8.99227	2.15856	5.0221	1.84918	33.3964	57.6105	0	0	0	0	100	15.992	0	-0.0348756	-0.0202317	-0.0714467	Cluster 2	0.465	0.535	Cluster 2	0.461	0.539	Cluster 1	0.502	0.498	Cluster 2	0.539	Medium
SU7_0540_0720	541.914	26.9744	8.02217	13.3166	5.61878	8.10092	64.9246	0	0	0	0	100	0	0	-0.0293528	-0.02222	-0.0696905	Cluster 1	0.894	0.106	Cluster 1	0.879	0.121	Cluster 1	0.79	0.21	Cluster 1	0.894	High
SU7_0550_0540	281.922	17.76	4.38282	9.22778	4.17226	13.5703	68.6699	0	0	0	0	100	0	0.0114424	-0.0317022	-0.0222426	-0.0648177	Cluster 1	0.885	0.115	Cluster 1	0.85	0.15	Cluster 1	0.885	0.115	Cluster 1	0.885	High
SU7_0720_0750	43.5967	27.6215	12.894	10.9588	3.75775	11.7403	60.6325	0	0	0	0	100	0	-0.0990862	-0.02658	-0.0166561	-0.0910186	Cluster 2	0.307	0.693	Cluster 2	0.302	0.698	Cluster 2	0.34	0.66	Cluster 2	0.698	High
SU7_0730_0860	488.734	32.3438	10.0897	16.579	5.66901	6.97757	60.6786	0	0	0	0	100	0	0	-0.0315361	-0.0166546	-0.056141	Cluster 1	0.913	0.087	Cluster 1	0.893	0.107	Cluster 1	0.796	0.204	Cluster 1	0.913	High
SU7_0750_0850	135.872	33.3689	16.9102	12.2458	4.19878	6.13566	60.4954	0	0	0	0	100	0	0	-0.025001	-0.0174437	-0.111245	Cluster 1	0.84	0.16	Cluster 1	0.818	0.182	Cluster 1	0.762	0.238	Cluster 1	0.84	High
SU7_0850_0730	14.2484	18.4521	8.24859	7.59201	2.60544	28.9521	52.5857	0	0	0	0	100	0	-0.00694673	-0.0278177	-0.0171204	-0.0836241	Cluster 1	0.862	0.138	Cluster 1	0.81	0.19	Cluster 1	0.662	0.338	Cluster 1	0.862	High
SU7_0860_0960	369.782	26.3903	8.33327	13.2427	4.80482	6.20769	67.4021	0	0	0	0	100	0	0	-0.0331072	-0.0195459	-0.0555634	Cluster 1	0.91	0.09	Cluster 1	0.898	0.102	Cluster 1	0.837	0.163	Cluster 1	0.91	High
SU7_0950_1010	61.6113	21.2343	7.94222	10.0384	3.243	12.1533	66.6124	0	0	0	0	100	0	0	-0.0311601	-0.0314569	-0.0530619	Cluster 1	0.876	0.124	Cluster 1	0.853	0.147	Cluster 1	0.792	0.208	Cluster 1	0.876	High
SU7_0960_0950	38.1878	19.2128	7.77691	8.63631	2.79	7.78299	73.0042	0	0	0	0	100	0	-0.0813364	-0.0307624	-0.0328982	-0.0555795	Cluster 2	0.258	0.742	Cluster 2	0.253	0.747	Cluster 2	0.264	0.736	Cluster 2	0.747	High
SU7_0980_1120	309.021	16.7571	5.74104	7.92189	3.12575	13.727	69.5159	0	0	0	0	6.02911	0	-0.0585565	-0.0374739	-0.0205737	-0.0547908	Cluster 2	0.358	0.642	Cluster 2	0.326	0.674	Cluster 2	0.364	0.636	Cluster 2	0.674	High
SU7_1010_0980	2.6981	15.7952	13.8913	1.43888	0.463147	20.5332	63.6717	0	0	0	0	100	0	0.0599109	-0.0257042	-0.0433546	-0.140921	Cluster 1	0.804	0.196	Cluster 1	0.752	0.248	Cluster 1	0.826	0.174	Cluster 1	0.826	High
SU7_1120_1140	271.833	4.31413	2.09501	1.45952	0.757458	35.1227	60.5422	0	0	0	0	0.529011	0	-0.0574945	-0.034632	-0.02907	-0.0843953	Cluster 2	0.245	0.755	Cluster 2	0.205	0.795	Cluster 2	0.204	0.796	Cluster 2	0.796	High
SU7_1140_1420	819.163	8.5121	5.45946	2.01398	1.04064	16.8285	74.6555	0	0	0	0	0	0	0.00225957	-0.0245537	-0.0308862	-0.109723	Cluster 1	0.746	0.254	Cluster 1	0.63	0.37	Cluster 1	0.698	0.302	Cluster 1	0.746	High
SU7_1420_1590	185.033	32.4104	26.167	4.22983	1.99186	23.9825	43.6038	0	0	0	0	0	4.42905	-0.0890219	-0.0202259	0.0135304	-0.122327	Cluster 2	0.385	0.615	Cluster 2	0.343	0.657	Cluster 2	0.344	0.656	Cluster 2	0.657	Medium
SU8_1530_1760	209.085	32.3058	23.1364	5.63198	3.50196	14.9115	52.7782	0	0	0	0	0	5.2004	-0.098299	-0.0247641	0.0122341	-0.0841191	Cluster 2	0.315	0.685	Cluster 2	0.261	0.739	Cluster 2	0.263	0.737	Cluster 2	0.739	High
SU8_1590_1620	10.9178	38.571	30.2708	5.63212	2.64012	12.0858	49.3347	0	0	0	0	0	0	0	-0.01943	0.0163523	-0.112963	Cluster 1	0.787	0.213	Cluster 1	0.726	0.274	Cluster 1	0.649	0.351	Cluster 1	0.787	High
SU8_1610_1530	87.3588	42.1403	30.6495	7.04467	4.39856	17.2652	40.5699	0	0	0	0	0	3.34768	-0.0301412	-0.0252414	0.0122393	-0.0863219	Cluster 1	0.795	0.205	Cluster 1	0.706	0.294	Cluster 1	0.571	0.429	Cluster 1	0.795	High
SU8_1620_1610	14.0134	39.7035	30.6102	6.19547	2.90438	8.3136	51.9829	0	0	0	0	0	0	0	-0.0195035	0.0165441	-0.108233	Cluster 1	0.784	0.216	Cluster 1	0.694	0.306	Cluster 1	0.642	0.358	Cluster 1	0.784	High
SW0_1520_1600	395.249	1.51147	0.618434	0.568521	0.321447	4.64035	93.8482	0	0	0	0	100	0	0	-0.0302197	0.00927548	-0.0610315	Cluster 2	0.381	0.619	Cluster 2	0.283	0.717	Cluster 2	0.389	0.611	Cluster 2	0.717	High
SW1_1160_1260	94.9978	7.7114	2.90443	3.30132	1.50975	3.61907	88.6695	0	0	0	0	100	0	0	-0.0322329	-0.00754554	-0.049494	Cluster 1	0.835	0.165	Cluster 1	0.809	0.191	Cluster 1	0.857	0.143	Cluster 1	0.857	High
SW1_1170_1270	189.488	1.6176	0.453343	0.833401	0.331337	2.48725	95.8952	0	0	0	0	100	0	0	-0.0367461	-0.00311845	-0.0478278	Cluster 2	0.401	0.599	Cluster 2	0.324	0.676	Cluster 2	0.371	0.629	Cluster 2	0.676	High
SW1_1180_1190	60.7595	6.16831	2.10146	2.97077	1.12673	2.7041	91.1276	0	0	0	0	100	0	0	-0.0333126	-0.0159454	-0.0654373	Cluster 1	0.566	0.434	Cluster 1	0.551	0.449	Cluster 1	0.583	0.417	Cluster 1	0.583	Medium
SW1_1450_1510	133.184	50.2839	35.148	9.55122	5.51795	9.55883	40.1481	0	0	0	0	0	6.65721	-0.0282273	-0.0291213	0.0173508	-0.0810343	Cluster 1	0.875	0.125	Cluster 1	0.798	0.202	Cluster 1	0.606	0.394	Cluster 1	0.875	High
SW1_1510_1680	157.238	52.1905	38.3243	8.76244	5.05603	10.3854	37.399	0	0	0	0	0	7.82836	-0.0070475	-0.0268766	0.0174277	-0.0890729	Cluster 1	0.832	0.168	Cluster 1	0.787	0.213	Cluster 1	0.624	0.376	Cluster 1	0.832	High
SW1_1560_1460	116.837	2.12134	1.22957	0.618989	0.267175	2.90838	94.9697	0	0	0	0	0	0	0	-0.0326397	0.027238	-0.0281385	Cluster 2	0.443	0.557	Cluster 2	0.38	0.62	Cluster 2	0.459	0.541	Cluster 2	0.62	Medium
SW1_1570_1640	346.016	28.8714	18.9585	6.87274	2.96039	8.87061	62.2625	0	0	0	0	0	12.8432	-0.00891349	-0.0276431	0.0307807	-0.0254549	Cluster 1	0.864	0.136	Cluster 1	0.858	0.142	Cluster 1	0.833	0.167	Cluster 1	0.864	High
SW1_1830_1690	159.883	26.5552	15.0979	7.50145	3.92931	20.8339	52.611	0	0	0	0	0	71.7306	-0.0860909	-0.0261761	-0.00738347	-0.126062	Cluster 2	0.247	0.753	Cluster 2	0.261	0.739	Cluster 2	0.369	0.631	Cluster 2	0.753	High
SW1_1890_1830	68.0488	23.7007	13.0273	6.98856	3.66106	42.3851	33.8717	0	0	0	0	0	100	-0.0325019	-0.0361081	-0.0173621	-0.113931	Cluster 2	0.167	0.833	Cluster 2	0.156	0.844	Cluster 2	0.379	0.621	Cluster 2	0.844	High
SW1_1910_1890	150.172	29.9518	18.2837	7.63827	4.00013	26.292	43.7642	0	0	0	0	0	74.9446	0	-0.0234325	-0.00478693	-0.156805	Cluster 2	0.287	0.713	Cluster 2	0.297	0.703	Cluster 1	0.69	0.31	Cluster 2	0.713	High
SW2_0880_0930	242.471	6.84124	3.44848	2.18629	1.21943	2.9378	90.221	0	0	0	0	100	0	0	-0.0235423	-0.00254979	-0.0883705	Cluster 1	0.679	0.321	Cluster 1	0.581	0.419	Cluster 1	0.693	0.307	Cluster 1	0.693	High
SW2_1000_1110	336.72	15.562	5.55839	7.07487	2.93405	4.3064	80.1316	0	0	0	0	100	0	-0.000299489	-0.0351144	-0.0115097	-0.0668999	Cluster 1	0.797	0.203	Cluster 1	0.727	0.273	Cluster 1	0.731	0.269	Cluster 1	0.797	High
SW2_1030_1060	211.587	24.7315	8.53292	11.8787	4.42788	5.2511	70.0174	0	0	0	0	100	0	0	-0.03146	-0.0136441	-0.0643201	Cluster 1	0.874	0.126	Cluster 1	0.863	0.137	Cluster 1	0.807	0.193	Cluster 1	0.874	High
SW2_1050_0930	185.58	2.21216	1.33914	0.560411	0.312442	2.42509	95.3628	0	0	0	0	100	0	0	-0.018184	-0.0017651	-0.149808	Cluster 2	0.316	0.684	Cluster 2	0.196	0.804	Cluster 2	0.327	0.673	Cluster 2	0.804	High
SW2_1070_1060	342.425	3.2613	1.45738	1.31529	0.497474	2.6409	94.0978	0	0	0	0	100	0	-0.0742628	-0.0346075	-0.0155089	-0.0865486	Cluster 2	0.235	0.765	Cluster 2	0.187	0.813	Cluster 2	0.238	0.762	Cluster 2	0.813	High
SW2_1100_1130	358.623	3.65979	1.72654	1.25315	0.682003	2.42765	93.9126	0	0	0	0	100	0	0	-0.0249232	-0.00249126	-0.0809795	Cluster 2	0.424	0.576	Cluster 2	0.303	0.697	Cluster 2	0.403	0.597	Cluster 2	0.697	High
SW2_1190_1410	466.854	20.9605	12.6903	5.71444	2.56832	8.96427	70.0753	0	0	0	0	13.3383	0.8981	0.00888331	-0.0279379	-0.00918206	-0.0787166	Cluster 1	0.923	0.077	Cluster 1	0.89	0.11	Cluster 1	0.947	0.053	Cluster 1	0.947	High
SW2_1240_1270	387.887	2.61259	0.879243	1.43195	0.351363	3.81568	93.5717	0	0	0	0	100	0	0.030511	-0.0315086	-0.0203778	-0.0506843	Cluster 2	0.393	0.607	Cluster 2	0.272	0.728	Cluster 2	0.392	0.608	Cluster 2	0.728	High
SW2_1360_1430	948.045	1.61574	0.534787	0.788113	0.301633	3.9915	94.3927	0	0	0	0	100	0	-0.00339011	-0.0309578	-0.0219189	-0.0514881	Cluster 2	0.398	0.602	Cluster 2	0.322	0.678	Cluster 2	0.404	0.596	Cluster 2	0.678	High
SW2_1770_1690	307.999	9.81881	2.93452	4.51238	2.36565	7.12644	83.0519	0	0	0	0	12.4127	7.42982	-0.000393389	-0.0303683	-0.00219878	-0.0552451	Cluster 1	0.733	0.267	Cluster 1	0.712	0.288	Cluster 1	0.751	0.249	Cluster 1	0.751	High
SW2_1950_1940	439.319	15.2284	6.74416	5.82038	2.66837	10.0628	74.6916	0	0	0	0	100	0	-0.0422936	-0.0291244	-0.0105645	-0.0629433	Cluster 2	0.305	0.695	Cluster 2	0.247	0.753	Cluster 2	0.261	0.739	Cluster 2	0.753	High
SW2_2020_1940	334.641	17.8129	9.69445	6.11219	2.02573	10.234	71.9562	0	0	0	0	100	0	-0.0247187	-0.0254591	-0.0120052	-0.0661944	Cluster 1	0.797	0.203	Cluster 1	0.784	0.216	Cluster 1	0.772	0.228	Cluster 1	0.797	High
SW3_0930_1110	627.894	8.6692	2.77902	4.10323	1.79719	4.44265	86.8881	0	0	0	0	100	0	-0.0313592	-0.0356302	-0.0104213	-0.0602381	Cluster 1	0.745	0.255	Cluster 1	0.668	0.332	Cluster 1	0.685	0.315	Cluster 1	0.745	High
SW3_1040_1220	450.051	10.3415	3.98265	4.46829	1.88832	2.95754	86.701	0	0	0	0	100	0	0	-0.03394	-0.010853	-0.0645286	Cluster 1	0.757	0.243	Cluster 1	0.688	0.312	Cluster 1	0.756	0.244	Cluster 1	0.757	High
SW3_1060_1260	470.994	5.42537	2.19842	2.33881	0.905253	2.93878	91.6358	0	0	0	0	98.5942	0	0.207647	-0.033382	-0.0136538	-0.0744682	Cluster 1	0.511	0.489	Cluster 2	0.445	0.555	Cluster 1	0.526	0.474	Cluster 2	0.555	Medium
SW3_1080_1350	467.319	9.82808	3.38313	4.4925	1.94708	3.71026	86.4617	0	0	0	0	100	0	-0.0471061	-0.0345661	-0.0093106	-0.0546176	Cluster 2	0.339	0.661	Cluster 2	0.262	0.738	Cluster 2	0.344	0.656	Cluster 2	0.738	High
SW3_1090_1091	561.241	2.99512	1.29997	1.09149	0.606498	2.96759	94.0373	0	0	0	0	100	0	0	-0.0262683	-0.00228597	-0.0709722	Cluster 2	0.399	0.601	Cluster 2	0.28	0.72	Cluster 2	0.398	0.602	Cluster 2	0.72	High
SW3_1091_1380	70.6858	0.247103	0.108456	0.116911	0.019197	0.962957	98.7899	0	0	0	0	100	0	0	-0.0286583	0.00386817	-0.0504613	Cluster 2	0.411	0.589	Cluster 2	0.306	0.694	Cluster 2	0.414	0.586	Cluster 2	0.694	High
SW3_1130_1390	245.509	1.07172	0.25668	0.492761	0.31898	1.53775	97.3905	0	0	0	0	100	0	0	-0.0338463	0.0301793	-0.0171864	Cluster 2	0.43	0.57	Cluster 2	0.36	0.64	Cluster 2	0.428	0.572	Cluster 2	0.64	Medium
SW3_1220_1320	256.211	9.98395	5.0581	3.37821	1.54442	14.1852	75.8309	0	0	0	0	54.1014	0	-0.00782514	-0.0296902	-0.00887488	-0.0621364	Cluster 1	0.731	0.269	Cluster 1	0.653	0.347	Cluster 1	0.71	0.29	Cluster 1	0.731	High
SW3_1250_1340	229.646	12.1092	5.18624	4.7575	2.17542	4.71061	83.1802	0	0	0	0	77.9014	0	0	-0.0317007	-0.00791907	-0.0541517	Cluster 1	0.727	0.273	Cluster 1	0.705	0.295	Cluster 1	0.751	0.249	Cluster 1	0.751	High
SW3_1270_1370	190.908	1.05533	0.292283	0.688235	0.0734476	3.00766	95.937	0	0	0	0	100	0	0	-0.0331573	0.00183982	-0.0400641	Cluster 2	0.445	0.555	Cluster 2	0.374	0.626	Cluster 2	0.462	0.538	Cluster 2	0.626	Medium
SW3_1370_1430	55.4381	0.857234	0.276188	0.517401	0.0538072	2.79386	96.3489	0	0	0	0	100	0	0	-0.0287161	0.00291073	-0.041484	Cluster 2	0.402	0.598	Cluster 2	0.299	0.701	Cluster 2	0.411	0.589	Cluster 2	0.701	High
SW3_1380_1490	60.8276	0.503146	0.124388	0.33631	0.0349758	1.27525	98.2216	0	0	0	0	100	0	0	-0.0326351	0.00480638	-0.0375597	Cluster 2	0.454	0.546	Cluster 2	0.381	0.619	Cluster 2	0.467	0.533	Cluster 2	0.619	Medium
SW3_1390_1330	33.9714	0.461743	0.211091	0.150726	0.0986457	1.86547	97.6728	0	0	0	0	100	0	0	-0.0304124	0.0323791	-0.0388223	Cluster 2	0.391	0.609	Cluster 2	0.297	0.703	Cluster 2	0.407	0.593	Cluster 2	0.703	High
SW3_1580_1440	560.054	20.369	10.9779	5.7509	3.58942	9.45704	70.1592	0	0	0	0	0.213167	38.5486	-0.09492	-0.0303845	0.0217502	-0.068595	Cluster 2	0.372	0.628	Cluster 2	0.378	0.622	Cluster 2	0.338	0.662	Cluster 2	0.662	Medium
SW3_1600_1580	48.7606	11.277	3.84756	4.54871	2.85358	8.0835	80.6395	0	0	0	0	45.6612	1.98306	0	-0.0339902	0.0207252	-0.0362924	Cluster 1	0.773	0.227	Cluster 1	0.713	0.287	Cluster 1	0.736	0.264	Cluster 1	0.773	High
SW3_1660_1580	123.957	12.8013	4.21189	5.62623	2.95139	5.85114	81.3476	0	0	0	0	17.8834	2.91843	-0.098629	-0.0321157	-0.00477905	-0.0608559	Cluster 2	0.351	0.649	Cluster 2	0.316	0.684	Cluster 2	0.366	0.634	Cluster 2	0.684	High
SW3_1690_1660	188.748	15.5628	8.76898	4.4482	2.33	11.1886	73.253	0	0	0	0	0	38.2347	-0.00565217	-0.0257118	-0.00701924	-0.123045	Cluster 1	0.567	0.433	Cluster 1	0.557	0.443	Cluster 1	0.756	0.244	Cluster 1	0.756	High
SW3_1750_1540	531.792	3.77754	1.50345	1.62796	0.649213	8.00892	88.2125	0	0	0	0	100	0	-0.00130782	-0.030684	-0.00332864	-0.0603269	Cluster 2	0.432	0.568	Cluster 2	0.384	0.616	Cluster 2	0.439	0.561	Cluster 2	0.616	Medium
SW3_1800_1650	58.8989	8.71703	3.77271	3.73824	1.23306	14.726	76.5543	0	0	0	0	100	0	0.00130323	-0.035907	-0.00804927	-0.0535365	Cluster 1	0.763	0.237	Cluster 1	0.649	0.351	Cluster 1	0.685	0.315	Cluster 1	0.763	High
SW3_1870_1800	957.81	10.9648	4.70106	4.72703	1.56255	8.28454	80.7506	0	0	0	0	100	0	-0.00480005	-0.0305587	-0.0105176	-0.0549053	Cluster 1	0.702	0.298	Cluster 1	0.659	0.341	Cluster 1	0.689	0.311	Cluster 1	0.702	High
SW3_1920_1750	178.391	5.47082	1.98431	2.49853	0.994041	7.95864	86.5683	0	0	0	0	100	0	-0.00438397	-0.0317968	-0.00351067	-0.0550228	Cluster 1	0.542	0.458	Cluster 1	0.54	0.46	Cluster 1	0.525	0.475	Cluster 1	0.542	Medium
SW4_1110_1150	166.007	1.92171	0.533869	0.953853	0.434161	1.04086	97.0374	0	0	0	0	100	0	0	-0.0356555	-0.00818844	-0.0448129	Cluster 2	0.407	0.593	Cluster 2	0.328	0.672	Cluster 2	0.391	0.609	Cluster 2	0.672	High
SW4_1150_1350	402.609	0.712381	0.340986	0.255139	0.116735	1.27201	98.0156	0	0	0	0	100	0	0	-0.0288721	-0.0074397	-0.0580149	Cluster 2	0.399	0.601	Cluster 2	0.295	0.705	Cluster 2	0.404	0.596	Cluster 2	0.705	High
SW4_1260_1300	163.004	20.1384	12.089	5.53208	2.52818	11.9275	67.9341	0	0	0	0	24.8566	0.613973	0	-0.0274526	-0.00892311	-0.074432	Cluster 1	0.93	0.07	Cluster 1	0.892	0.108	Cluster 1	0.948	0.052	Cluster 1	0.948	High
SW4_1430_1490	27.546	1.32984	0.296878	0.922979	0.0959782	2.90808	95.7621	0	0	0	0	100	0	0	-0.0332842	0.00599177	-0.036845	Cluster 2	0.445	0.555	Cluster 2	0.374	0.626	Cluster 2	0.462	0.538	Cluster 2	0.626	Medium
SW4_1490_1400	185.6	0.553075	0.230759	0.215812	0.103298	1.6134	97.8335	0	0	0	0	100	0	0	-0.0354887	0.0305591	-0.0423188	Cluster 2	0.412	0.588	Cluster 2	0.333	0.667	Cluster 2	0.4	0.6	Cluster 2	0.667	High
SW4_1720_1650	344.341	6.62413	2.07469	3.43933	1.13469	13.3851	79.9908	0	0	0	0	100	0	-0.0716183	-0.03687	-0.006556	-0.0467558	Cluster 2	0.228	0.772	Cluster 2	0.172	0.828	Cluster 2	0.199	0.801	Cluster 2	0.828	High
SW4_1860_1720	136.58	8.62135	2.87747	4.34529	1.43264	7.66181	83.7168	0	0	0	0	100	0	0	-0.0348484	-0.0052541	-0.0460766	Cluster 1	0.762	0.238	Cluster 1	0.717	0.283	Cluster 1	0.743	0.257	Cluster 1	0.762	High
SW4_1940_1860	41.2195	7.72229	2.63225	3.84928	1.26953	5.19009	87.0876	0	0	0	0	100	0	0	-0.0342825	-0.00597148	-0.0462238	Cluster 1	0.772	0.228	Cluster 1	0.727	0.273	Cluster 1	0.745	0.255	Cluster 1	0.772	High
SW5_1350_1470	111.826	7.97679	4.6694	2.16008	1.14336	7.95169	84.0715	0	0	0	0	56.61	2.50566	0	-0.0286996	0.0111334	-0.0710754	Cluster 1	0.716	0.284	Cluster 1	0.664	0.336	Cluster 1	0.719	0.281	Cluster 1	0.719	High
SW5_1540_1400	544.237	2.00074	0.710479	0.885667	0.405419	3.67243	94.3268	0	0	0	0	100	0	-0.00271949	-0.0296028	0.00954619	-0.048798	Cluster 2	0.39	0.61	Cluster 2	0.295	0.705	Cluster 2	0.389	0.611	Cluster 2	0.705	High
SW5_1650_1540	568.272	5.57894	1.96565	2.73284	0.901142	6.73654	87.6845	0	0	0	0	100	0	-0.00372747	-0.0350009	-0.00507538	-0.047411	Cluster 1	0.514	0.486	Cluster 2	0.492	0.508	Cluster 2	0.482	0.518	Cluster 2	0.518	Medium
SW6_1230_1440	971.81	1.46177	0.558751	0.54444	0.353718	2.75251	95.7857	0	0	0	0	96.8462	0.0629086	-0.0362257	-0.0328468	0.0299485	-0.0302674	Cluster 2	0.276	0.724	Cluster 2	0.243	0.757	Cluster 2	0.312	0.688	Cluster 2	0.757	High
SW6_1330_1230	132.978	0.76876	0.278245	0.294623	0.192657	2.56661	96.6646	0	0	0	0	100	0	0	-0.0319558	0.0325064	-0.0262424	Cluster 2	0.438	0.562	Cluster 2	0.362	0.638	Cluster 2	0.451	0.549	Cluster 2	0.638	Medium
SW6_1400_1330	118.016	0.587364	0.224469	0.219748	0.140775	2.07769	97.3349	0	0	0	0	100	0	0	-0.0351094	0.0274641	-0.0336712	Cluster 2	0.409	0.591	Cluster 2	0.324	0.676	Cluster 2	0.4	0.6	Cluster 2	0.676	High
SW6_1440_1470	170.847	10.3124	6.68401	2.17602	1.41889	9.91431	79.769	0	0	0	0	22.6432	10.4599	-0.0870412	-0.0311583	0.0272539	-0.105371	Cluster 2	0.391	0.609	Cluster 2	0.386	0.614	Cluster 2	0.327	0.673	Cluster 2	0.673	High
SW7_1300_1410	113.21	21.5717	15.6044	4.10839	1.87601	18.4743	59.9418	0	0	0	0	0	4.01785	0.00971581	-0.0267682	-0.0106613	-0.105026	Cluster 1	0.908	0.092	Cluster 1	0.899	0.101	Cluster 1	0.872	0.128	Cluster 1	0.908	High
SW7_1320_1300	85.9052	8.26845	5.40177	1.96693	0.898655	31.7349	59.9869	0	0	0	0	0	5.1797	-0.125623	-0.0273316	-0.0100881	-0.0841699	Cluster 2	0.4	0.6	Cluster 2	0.37	0.63	Cluster 2	0.358	0.642	Cluster 2	0.642	Medium
SW7_1340_1320	182.039	19.1525	13.0278	4.20913	1.92257	14.5967	66.2509	0	0	0	0	0	2.43761	0.0295836	-0.0249255	-0.00831744	-0.0918811	Cluster 1	0.781	0.219	Cluster 1	0.701	0.299	Cluster 1	0.769	0.231	Cluster 1	0.781	High
SW7_1410_1460	347.464	22.7698	15.4377	4.81986	2.4852	11.3445	65.8857	0	0	0	0	0	7.30061	-0.0839393	-0.0233973	0.0102724	-0.0706576	Cluster 2	0.146	0.854	Cluster 2	0.147	0.853	Cluster 2	0.092	0.908	Cluster 2	0.908	High
SW7_1460_1640	173.43	54.5224	41.1289	8.25387	5.04782	21.4617	24.0159	0	0	0	0	0	20.3228	0.0234101	-0.0229364	0.0154332	-0.0737934	Cluster 1	0.585	0.415	Cluster 1	0.528	0.472	Cluster 2	0.473	0.527	Cluster 1	0.585	Medium
SW7_1470_1340	171.298	20.4181	13.5634	4.56409	2.28538	8.87259	70.7093	0	0	0	0	0	25.0286	-0.100093	-0.0256593	0.00114271	-0.0853754	Cluster 2	0.414	0.586	Cluster 2	0.431	0.569	Cluster 2	0.421	0.579	Cluster 2	0.586	Medium
SW7_1640_1680	72.5266	43.4694	34.2741	6.26448	2.82664	22.7422	33.7947	0	0	0	0	0	39.8565	-0.0870603	-0.0238608	0.0256291	-0.0440143	Cluster 2	0.36	0.64	Cluster 2	0.312	0.688	Cluster 2	0.204	0.796	Cluster 2	0.796	High
SW7_1680_1760	41.6445	25.454	15.6464	6.51945	3.23525	24.8497	49.6963	0	0	0	0	0	10.1233	0.120335	-0.0269944	0.0219452	-0.0417322	Cluster 1	0.777	0.223	Cluster 1	0.648	0.352	Cluster 1	0.734	0.266	Cluster 1	0.777	High
WL0_4390_0000	40.4564	0.0758236	0.0461319	0.0145986	0.0152388	56.8034	43.1208	0	0	100	0	0	0	8.67864e-07	-0.0373146	-0.0587138	-0.0796129	Cluster 1	0.513	0.487	Cluster 1	0.573	0.427	Cluster 1	0.564	0.436	Cluster 1	0.573	Medium
WL0_4391_0000	16.6929	1.47573	0.530555	0.469385	0.485891	36.2865	62.2016	0	0	100	0	0	0	0	-0.0298653	-0.0594051	-0.0641164	Cluster 1	0.514	0.486	Cluster 1	0.583	0.417	Cluster 1	0.612	0.388	Cluster 1	0.612	Medium
WL0_4392_0000	31.5298	0.951075	0.699267	0.124241	0.129131	66.0126	32.9622	0	0	100	0	0	0	0	-0.0383445	-0.0614239	-0.100081	Cluster 2	0.272	0.728	Cluster 2	0.352	0.648	Cluster 2	0.324	0.676	Cluster 2	0.728	High
WL0_4393_0000	0.805199	10.5784	3.70583	3.32236	3.53019	32.4411	56.9805	0	0	100	0	0	0	3.06878e-08	-0.0241682	-0.0634884	-0.0700766	Cluster 1	0.815	0.185	Cluster 1	0.859	0.141	Cluster 1	0.831	0.169	Cluster 1	0.859	High
WL0_4394_0000	3.66931	4.59756	2.35391	1.10848	1.15813	31.1908	64.1638	0	0	100	0	0	0	-0.0823849	-0.0319081	-0.0670748	-0.081178	Cluster 2	0.329	0.671	Cluster 1	0.526	0.474	Cluster 1	0.539	0.461	Cluster 2	0.671	High
WL0_4420_0000	62.1405	1.48324	0.612683	0.431183	0.447246	46.2132	52.1902	0	0	100	0	0	0	2.5697e-08	-0.0349466	-0.0627301	-0.0686092	Cluster 2	0.457	0.543	Cluster 1	0.506	0.494	Cluster 1	0.514	0.486	Cluster 2	0.543	Medium
WL0_4421_0000	27.843	2.4755	1.01769	0.722802	0.749616	42.3779	55.0605	0	0	100	0	0	0	0	-0.0358818	-0.0660755	-0.0743811	Cluster 2	0.481	0.519	Cluster 1	0.54	0.46	Cluster 1	0.543	0.457	Cluster 1	0.543	Medium
WL0_4422_0000	14.0143	1.87375	0.711396	0.577229	0.597936	29.1093	68.9633	0	0	100	0	0	0	0	-0.0385977	-0.0721569	-0.0765986	Cluster 2	0.34	0.66	Cluster 2	0.396	0.604	Cluster 2	0.417	0.583	Cluster 2	0.66	Medium
WL0_4423_0000	42.5611	0.345434	0.118383	0.111903	0.116781	62.1723	37.4352	0	0	100	0	0	0	-0.103539	-0.0463374	-0.0680657	-0.0751789	Cluster 2	0.142	0.858	Cluster 2	0.277	0.723	Cluster 2	0.256	0.744	Cluster 2	0.858	High
WL0_4424_0000	24.0192	9.9135	5.33745	2.30704	2.3443	38.5653	51.3754	0	0	100	0	0	0	0	-0.0224884	-0.0595794	-0.0800427	Cluster 1	0.745	0.255	Cluster 1	0.801	0.199	Cluster 1	0.781	0.219	Cluster 1	0.801	High
WL0_4425_0000	3.98791	0.409956	0.196635	0.105661	0.109539	63.7021	35.8317	0	0	100	0	0	0	0	-0.056227	-0.0875646	-0.0917388	Cluster 2	0.116	0.884	Cluster 2	0.204	0.796	Cluster 2	0.176	0.824	Cluster 2	0.884	High
WL0_4600_0000	87.8079	8.80415	4.25119	2.21404	2.33423	25.1291	65.9445	0	0	100	0	0	0	-0.000177142	-0.0278494	-0.0653308	-0.0778274	Cluster 1	0.868	0.132	Cluster 1	0.875	0.125	Cluster 1	0.907	0.093	Cluster 1	0.907	High
WL0_4601_0000	11.9665	0.817915	0.310891	0.250547	0.260696	55.8772	43.2557	0	0	100	0	0	0	0	-0.0267565	-0.059298	-0.0667727	Cluster 1	0.536	0.464	Cluster 1	0.609	0.391	Cluster 1	0.624	0.376	Cluster 1	0.624	Medium
WL0_4602_0000	33.1277	11.6462	6.24776	2.61416	2.76439	21.8704	66.4834	0	0	100	0	0	0	-0.0841634	-0.0242328	-0.0608057	-0.0803071	Cluster 2	0.247	0.753	Cluster 2	0.495	0.505	Cluster 1	0.536	0.464	Cluster 2	0.753	High
WL0_4603_0000	44.7981	6.0755	3.33752	1.37631	1.40579	45.779	48.0804	0	0	100	0	0	0	0	-0.0287361	-0.0624839	-0.080534	Cluster 1	0.885	0.115	Cluster 1	0.886	0.114	Cluster 1	0.866	0.134	Cluster 1	0.886	High
WL0_4770_0000	26.1761	21.853	11.6653	4.92434	5.18124	28.968	49.179	0	0	100	0	0	0	0	-0.0216652	-0.0642092	-0.0834642	Cluster 1	0.752	0.248	Cluster 1	0.798	0.202	Cluster 1	0.805	0.195	Cluster 1	0.805	High
WL0_4771_0000	28.9893	18.4933	10.3549	3.93227	4.12373	22.7397	58.767	0	0	100	0	0	0	0	-0.0235741	-0.0629676	-0.0844712	Cluster 1	0.764	0.236	Cluster 1	0.833	0.167	Cluster 1	0.815	0.185	Cluster 1	0.833	High
WL0_4772_0000	80.0406	7.65018	4.65496	1.42894	1.55972	25.2295	67.1003	0	0	100	0	0	0	-0.0995626	-0.00696256	-0.0508692	-0.0643842	Cluster 2	0.358	0.642	Cluster 1	0.581	0.419	Cluster 1	0.615	0.385	Cluster 2	0.642	Medium
WL0_4920_0000	24.3027	8.12501	5.15362	1.40868	1.55708	25.181	66.6924	0	0	100	0	0	0	0	-0.0218373	-0.0560788	-0.0754119	Cluster 1	0.743	0.257	Cluster 1	0.785	0.215	Cluster 1	0.825	0.175	Cluster 1	0.825	High
WL0_4921_0000	30.8944	11.7361	7.98263	1.789	1.95954	13.4962	74.7617	0	0	100	0	0	0	0	-0.00486912	-0.0431814	-0.0648817	Cluster 1	0.691	0.309	Cluster 1	0.764	0.236	Cluster 1	0.783	0.217	Cluster 1	0.783	High
WL0_4922_0000	14.4745	8.92856	4.97299	1.86545	2.08352	32.2455	58.826	0	0	100	0	0	0	0.0252336	-0.0123471	-0.048611	-0.0639829	Cluster 1	0.73	0.27	Cluster 1	0.765	0.235	Cluster 1	0.765	0.235	Cluster 1	0.765	High
WL0_4923_0000	8.14273	1.56983	1.03929	0.251536	0.277913	12.9124	85.5178	0	0	100	0	0	0	0	-0.017345	-0.0532878	-0.0777276	Cluster 2	0.326	0.674	Cluster 2	0.434	0.566	Cluster 2	0.491	0.509	Cluster 2	0.674	High
WL0_4924_0000	12.3293	10.5507	7.45717	1.73597	1.34405	13.1722	76.2772	0	0	100	0	0	0	0	-0.0234222	-0.00481279	-0.254164	Cluster 1	0.665	0.335	Cluster 1	0.732	0.268	Cluster 1	0.759	0.241	Cluster 1	0.759	High
WL0_4925_0000	9.20769	0.752811	0.499235	0.119981	0.132879	50.516	48.7312	0	0	100	0	0	0	0	-0.0589826	-0.0817903	-0.0957364	Cluster 2	0.098	0.902	Cluster 2	0.183	0.817	Cluster 2	0.163	0.837	Cluster 2	0.902	High
WL0_5880_0000	25.9191	23.3113	19.8032	1.92399	1.54634	15.1805	61.5325	0	0	100	0	0	0	2.14305e-06	-0.0235526	-0.00471562	-1.75988	Cluster 1	0.757	0.243	Cluster 1	0.817	0.183	Cluster 1	0.815	0.185	Cluster 1	0.817	High
WL0_5881_0000	5.93677	37.0259	22.1721	8.38746	6.42723	15.5636	47.4173	0	0	100	0	0	0	0	-0.0250913	-0.00220132	-0.116876	Cluster 1	0.862	0.138	Cluster 1	0.899	0.101	Cluster 1	0.89	0.11	Cluster 1	0.899	High
WM0_3650_0001	150.877	3.18881	1.68757	0.668851	0.824183	66.5161	30.2898	0	0	5.40501	94.595	0	17.033	0.00314509	-0.0505791	-0.0427577	-0.126578	Cluster 2	0.091	0.909	Cluster 2	0.106	0.894	Cluster 2	0.092	0.908	Cluster 2	0.909	High
WM0_3740_0001	77.5734	0.0198339	0.0118927	0.00355224	0.004358	84.712	15.2682	0	0	66.5883	33.4117	0	0	1.24977e-11	-0.0331032	-0.0303641	-0.16848	Cluster 1	0.552	0.448	Cluster 1	0.606	0.394	Cluster 1	0.606	0.394	Cluster 1	0.606	Medium
WM0_3741_0000	25.0661	0.29894	0.187083	0.0500236	0.0613759	76.3209	23.3787	0	0	98.6712	1.32879	0	0	0	-0.0525783	-0.047808	-0.158006	Cluster 2	0.151	0.849	Cluster 2	0.232	0.768	Cluster 2	0.211	0.789	Cluster 2	0.849	High
WM0_3742_0000	30.7945	3.35963	2.14393	0.541987	0.666795	64.4945	32.1458	0	0	100	0	0	0	0.0101181	-0.0361476	-0.0314036	-0.196719	Cluster 2	0.481	0.519	Cluster 1	0.529	0.471	Cluster 1	0.513	0.487	Cluster 1	0.529	Medium
WM0_3743_0000	2.22915	2.63604	2.01504	0.277278	0.340082	55.6722	41.6918	0	0	100	0	0	0	2.14305e-06	-0.0282674	-0.0297804	-0.573579	Cluster 1	0.605	0.395	Cluster 1	0.653	0.347	Cluster 1	0.635	0.365	Cluster 1	0.653	Medium
WM0_3744_0000	0.600946	1.43364	0.910775	0.233204	0.286834	63.9971	34.5552	0	0	100	0	0	0	0	-0.0474175	-0.0389911	-0.176821	Cluster 2	0.131	0.869	Cluster 2	0.243	0.757	Cluster 2	0.2	0.8	Cluster 2	0.869	High
WM0_3745_0000	3.87082	4.58417	3.38697	0.53466	0.656009	12.6197	82.7961	0	0	100	0	0	0	0	-0.0283599	-0.031144	-0.420058	Cluster 1	0.735	0.265	Cluster 1	0.773	0.227	Cluster 1	0.841	0.159	Cluster 1	0.841	High
WM0_3881_3880	424.109	27.0766	18.4539	4.72647	3.86495	26.8071	46.1163	0	0	0	100	0	0	-0.046919	-0.0407944	0.0014179	-0.148075	Cluster 2	0.289	0.711	Cluster 2	0.268	0.732	Cluster 2	0.228	0.772	Cluster 2	0.772	High
WM0_3960_0000	38.2115	0	0	0	0	93.0721	6.92792	0	0	99.1084	0.891558	0	0	4.65649e-08	0	0	0	Cluster 1	0.582	0.418	Cluster 1	0.688	0.312	Cluster 1	0.636	0.364	Cluster 1	0.688	High
WM0_3961_0000	95.2256	0.703145	0.332053	0.183889	0.190523	67.4514	31.8232	0	0	100	0	0	0	0.0180729	-0.0343574	-0.0650084	-0.074828	Cluster 2	0.426	0.574	Cluster 2	0.482	0.518	Cluster 2	0.486	0.514	Cluster 2	0.574	Medium
WM0_3962_0000	37.3903	0.859381	0.449985	0.203153	0.210031	54.6125	44.4542	0	0	100	0	0	0	-0.162496	-0.0289584	-0.0555204	-0.0708308	Cluster 2	0.321	0.679	Cluster 2	0.493	0.507	Cluster 1	0.503	0.497	Cluster 2	0.679	High
WM0_3963_0000	22.3402	0.685658	0.264748	0.208204	0.216395	43.1289	56.1855	0	0	100	0	0	0	0	-0.0280577	-0.0578111	-0.0653465	Cluster 1	0.536	0.464	Cluster 1	0.604	0.396	Cluster 1	0.628	0.372	Cluster 1	0.628	Medium
WM0_3964_0000	46.9496	0.290631	0.161525	0.0577697	0.0708716	81.2282	18.4811	0	0	100	0	0	0	-0.000450071	-0.0344027	-0.0290726	-0.14345	Cluster 2	0.454	0.546	Cluster 1	0.506	0.494	Cluster 1	0.509	0.491	Cluster 2	0.546	Medium
WM0_3965_0000	3.36048	2.15027	1.38393	0.342667	0.420433	19.156	78.6937	0	0	100	0	0	0	0	-0.0330805	-0.0315756	-0.200527	Cluster 2	0.438	0.562	Cluster 1	0.523	0.477	Cluster 1	0.554	0.446	Cluster 2	0.562	Medium
WM0_3966_0000	0.683611	0.776632	0.432946	0.170636	0.176382	43.7807	55.4406	0	0	100	0	0	0	0	-0.0320226	-0.0651244	-0.0815767	Cluster 1	0.526	0.474	Cluster 1	0.59	0.41	Cluster 1	0.599	0.401	Cluster 1	0.599	Medium
WM1_3660_3910	84.3153	1.31229	0.777103	0.239409	0.293745	68.4782	30.209	0	0	0	100	0	4.9262	0	-0.0642712	-0.0539325	-0.137509	Cluster 2	0.058	0.942	Cluster 2	0.067	0.933	Cluster 2	0.066	0.934	Cluster 2	0.942	High
WM1_3882_3880	222.108	26.6946	17.5233	4.96683	4.20367	29.8909	43.4145	0	0	0	100	0	0.329033	-0.101638	-0.0409298	-0.0105927	-0.128139	Cluster 2	0.326	0.674	Cluster 2	0.325	0.675	Cluster 2	0.299	0.701	Cluster 2	0.701	High
WM1_3910_0001	84.0275	0.0285768	0.0173696	0.00501287	0.00615	81.287	18.6844	0	0	24.855	75.145	0	0	0.101069	-0.0483386	-0.0436684	-0.157858	Cluster 2	0.227	0.773	Cluster 2	0.21	0.79	Cluster 2	0.197	0.803	Cluster 2	0.803	High
WM3_3880_4060	91.564	7.79634	3.23303	2.07835	2.47228	33.7781	58.4354	0	0	0	100	0	3.70455	-0.0462822	-0.0516457	-0.0422703	-0.0974894	Cluster 2	0.142	0.858	Cluster 2	0.135	0.865	Cluster 2	0.135	0.865	Cluster 2	0.865	High
WM3_4060_0001	214.459	0.781257	0.380404	0.190722	0.208811	57.4691	41.7457	0	0	52.1093	47.8907	0	0	-0.0153472	-0.0434248	-0.0616413	-0.0819498	Cluster 2	0.241	0.759	Cluster 2	0.316	0.684	Cluster 2	0.286	0.714	Cluster 2	0.759	High
WU0_3021_3020	206.617	31.8214	23.882	4.25113	3.68222	18.7759	49.3954	0	0	0	100	0	0.316302	0.0368479	-0.0320365	-0.0029504	-0.244035	Cluster 2	0.491	0.509	Cluster 1	0.528	0.472	Cluster 1	0.547	0.453	Cluster 1	0.547	Medium
WU0_3160_0000	36.8318	6.32251	3.24104	1.38841	1.68624	31.188	62.4619	0	0	99.9996	0.000405	0	0	0	-0.0405584	0.0190306	-0.0701172	Cluster 1	0.627	0.373	Cluster 1	0.608	0.392	Cluster 1	0.575	0.425	Cluster 1	0.627	Medium
WU0_3161_0000	63.9232	15.9412	10.336	2.52217	3.06349	35.2701	48.7886	0	0	29.4452	70.5548	0	0	-0.0699877	-0.0412159	0.0139398	-0.139621	Cluster 2	0.233	0.767	Cluster 2	0.226	0.774	Cluster 2	0.213	0.787	Cluster 2	0.787	High
WU0_3162_0000	19.0951	5.6784	2.47613	1.44309	1.75265	26.9771	67.3445	0	0	100	0	0	0	-0.0794236	-0.038101	0.0240551	-0.0467361	Cluster 2	0.305	0.695	Cluster 2	0.446	0.554	Cluster 2	0.474	0.526	Cluster 2	0.695	High
WU0_3163_0000	8.13214	1.46406	0.778848	0.308667	0.374858	6.92585	91.6101	0	0	100	0	0	0	0	-0.0352102	0.0247863	-0.0755852	Cluster 2	0.417	0.583	Cluster 2	0.474	0.526	Cluster 1	0.521	0.479	Cluster 2	0.583	Medium
WU0_3164_0000	14.3269	2.61338	1.31942	0.582967	0.707994	9.27134	88.1153	0	0	100	0	0	0	0	-0.0359079	0.0244994	-0.0654158	Cluster 2	0.422	0.578	Cluster 2	0.485	0.515	Cluster 1	0.528	0.472	Cluster 2	0.578	Medium
WU0_3250_0001	58.8662	12.9997	7.74512	2.36688	2.87502	54.44	32.5602	0	0	4.6986	95.3014	0	0	5.33629e-07	-0.0573201	-0.0017377	-0.104875	Cluster 2	0.281	0.719	Cluster 2	0.273	0.727	Cluster 2	0.127	0.873	Cluster 2	0.873	High
WU0_3251_0000	19.7208	6.1027	2.36655	1.69855	2.04691	30.2714	63.6259	0	0	100	0	0	0	-0.117788	-0.0497028	0.0121142	-0.0465603	Cluster 2	0.18	0.82	Cluster 2	0.295	0.705	Cluster 2	0.296	0.704	Cluster 2	0.82	High
WU0_3252_0000	15.531	12.5818	9.89599	1.20346	1.46109	29.3546	58.0635	0	0	100	0	0	0	-0.16981	-0.0442131	0.013899	-0.482518	Cluster 2	0.218	0.782	Cluster 2	0.397	0.603	Cluster 2	0.347	0.653	Cluster 2	0.782	High
WU0_3253_0000	72.7064	18.8916	11.6242	3.26808	3.97433	29.6145	51.4939	0	0	32.4305	67.5695	0	0	0	-0.0426177	0.0145551	-0.117192	Cluster 1	0.552	0.448	Cluster 1	0.506	0.494	Cluster 2	0.415	0.585	Cluster 2	0.585	Medium
WU0_3254_0000	9.91707	1.75844	0.848406	0.409935	0.497821	43.8454	54.2914	0	0	92.2827	7.71728	0	0	0.180729	-0.0557832	-0.00544752	-0.0703841	Cluster 2	0.135	0.865	Cluster 2	0.192	0.808	Cluster 2	0.203	0.797	Cluster 2	0.865	High
WU0_3255_0000	3.23876	17.3044	8.77584	3.8423	4.66634	25.8179	56.8778	0	0	100	0	0	0	0	-0.0358305	0.0245157	-0.0661589	Cluster 1	0.869	0.131	Cluster 1	0.861	0.139	Cluster 1	0.773	0.227	Cluster 1	0.869	High
WU0_3540_0000	44.5212	6.21325	3.00938	1.43973	1.75395	35.4348	58.3519	0	0	100	0	0	0	-4.45835e-07	-0.0425003	0.00920439	-0.065133	Cluster 2	0.454	0.546	Cluster 1	0.502	0.498	Cluster 2	0.388	0.612	Cluster 2	0.612	Medium
WU0_3541_0000	4.54267	2.99078	2.54064	0.199842	0.245768	53.5306	43.4786	0	0	100	0	0	0	0	-0.0363116	-0.0267197	-2.69704	Cluster 1	0.787	0.213	Cluster 1	0.75	0.25	Cluster 1	0.735	0.265	Cluster 1	0.787	High
WU0_3542_0000	0.387515	5.95817	3.83419	0.951165	1.16545	19.5871	74.4548	0	0	100	0	0	0	0	-0.0239114	-0.0229892	-0.23598	Cluster 1	0.654	0.346	Cluster 1	0.696	0.304	Cluster 1	0.774	0.226	Cluster 1	0.774	High
WU0_3670_0001	41.2794	1.0927	0.599748	0.220587	0.270616	68.8031	30.1137	0	0	88.3561	11.6439	0	0	1.27023e-08	-0.0630956	-0.0500032	-0.131302	Cluster 2	0.096	0.904	Cluster 2	0.189	0.811	Cluster 2	0.18	0.82	Cluster 2	0.904	High
WU0_3671_0000	24.6306	7.85674	5.89383	0.875185	1.07685	39.6537	52.4759	0	0	100	0	0	0	8.72463e-08	-0.0420597	-0.0415925	-0.293653	Cluster 1	0.59	0.41	Cluster 1	0.595	0.405	Cluster 2	0.421	0.579	Cluster 1	0.595	Medium
WU0_3820_0000	24.271	0.648472	0.43924	0.0935343	0.114743	68.3533	30.9982	0	0	100	0	0	0	0	-0.0326697	-0.0299897	-0.237603	Cluster 2	0.463	0.537	Cluster 1	0.549	0.451	Cluster 1	0.548	0.452	Cluster 1	0.549	Medium
WU0_3821_0000	2.43777	10.7732	6.71007	1.82031	2.23444	23.7243	65.5026	0	0	100	0	0	0	0	-0.0299241	-0.0277089	-0.190038	Cluster 1	0.897	0.103	Cluster 1	0.901	0.099	Cluster 1	0.88	0.12	Cluster 1	0.901	High
WU1_3240_3331	90.6291	19.9712	11.062	4.00918	4.87356	38.2347	41.7941	0	0	0	100	0	0.523233	0.311096	-0.0484253	0.00938544	-0.0867715	Cluster 2	0.302	0.698	Cluster 2	0.352	0.648	Cluster 2	0.271	0.729	Cluster 2	0.729	High
WU1_3330_0001	33.0521	8.96271	4.34146	2.08229	2.52963	45.1235	45.9162	0	0	55.8748	44.1252	0	0	2.91585e-08	-0.0581435	-0.00325954	-0.0722871	Cluster 2	0.409	0.591	Cluster 2	0.405	0.595	Cluster 2	0.365	0.635	Cluster 2	0.635	Medium
WU1_3331_3330	27.03	10.5132	5.32125	2.3393	2.84167	51.0355	38.435	0	0	0	100	0	0	0	-0.0532144	0.00324018	-0.0753014	Cluster 2	0.333	0.667	Cluster 2	0.399	0.601	Cluster 2	0.241	0.759	Cluster 2	0.759	High
WU1_3350_3490	155.152	37.3905	22.7133	6.59868	8.07549	17.058	45.5514	0	0	0	100	0	17.7998	0.0123957	-0.0302783	-0.0261855	-0.180913	Cluster 1	0.748	0.252	Cluster 1	0.813	0.187	Cluster 1	0.846	0.154	Cluster 1	0.846	High
WU1_3482_0001	150.562	24.592	14.5244	4.53367	5.52099	27.1962	48.2118	0	0	7.44855	92.5515	0	2.34328	-0.202321	-0.0369504	0.00516345	-0.117822	Cluster 2	0.253	0.747	Cluster 2	0.21	0.79	Cluster 2	0.202	0.798	Cluster 2	0.798	High
WU1_3490_3480	66.5997	4.0449	1.86705	0.974485	1.19615	49.7616	46.1935	0	0	0	100	0	28.9272	0	-0.0566319	-0.0415188	-0.115473	Cluster 2	0.091	0.909	Cluster 2	0.075	0.925	Cluster 2	0.097	0.903	Cluster 2	0.925	High
WU2_3020_3320	206.381	25.7501	19.5532	2.85303	3.31432	18.6963	55.5533	0	0	0	100	0	0.0968716	0	-0.0285294	-0.0213869	-0.383294	Cluster 1	0.791	0.209	Cluster 1	0.901	0.099	Cluster 1	0.73	0.27	Cluster 1	0.901	High
WU2_3320_3480	72.3375	28.3807	19.848	3.8182	4.68034	21.9084	49.7128	0	0	0	100	0	13.278	0	-0.0310287	-0.031487	-0.287271	Cluster 1	0.633	0.367	Cluster 1	0.688	0.312	Cluster 1	0.634	0.366	Cluster 1	0.688	High
WU3_3480_3481	80.7067	3.29575	1.05779	0.999246	1.22984	37.31	59.4269	0	0	0	100	0	36.7185	0	-0.0514876	-0.0325045	-0.0842771	Cluster 2	0.079	0.921	Cluster 2	0.078	0.922	Cluster 2	0.088	0.912	Cluster 2	0.922	High
WU3_3481_0001	118.172	15.0521	9.60936	2.4356	2.99626	39.0899	45.8198	0	0	7.85234	92.1477	0	15.0488	-0.0564625	-0.0381466	-0.0365842	-0.185595	Cluster 2	0.147	0.853	Cluster 2	0.119	0.881	Cluster 2	0.119	0.881	Cluster 2	0.881	High
XL0_4953_0000	29.6245	13.9539	9.85608	2.29994	1.77687	30.8508	55.1953	0	0	100	0	0	0	0	-0.0289789	-0.00793122	-0.238897	Cluster 1	0.908	0.092	Cluster 1	0.935	0.065	Cluster 1	0.898	0.102	Cluster 1	0.935	High
XL0_4954_0000	25.3979	1.85036	1.29145	0.264358	0.291776	55.7787	42.3567	0	0	100	0	0	0	0	-0.0276065	-0.0605547	-0.0837603	Cluster 1	0.53	0.47	Cluster 1	0.61	0.39	Cluster 1	0.617	0.383	Cluster 1	0.617	Medium
XL0_4955_0000	20.3282	1.76597	1.24069	0.294988	0.229407	47.6971	50.5369	0	0	100	0	0	0	0	-0.0438305	-0.0239036	-0.161147	Cluster 2	0.163	0.837	Cluster 2	0.28	0.72	Cluster 2	0.216	0.784	Cluster 2	0.837	High
XL0_4956_0000	18.4327	4.21429	3.9064	0.165068	0.14403	45.8455	49.9382	0	0	100	0	0	0	-0.130375	-0.0195578	0.00220281	-0.342023	Cluster 2	0.337	0.663	Cluster 1	0.532	0.468	Cluster 1	0.564	0.436	Cluster 2	0.663	Medium
XL0_5320_0001	23.5363	7.60907	4.9222	1.27531	1.40625	23.3262	69.064	0	0	100	0	0	0	0	-0.0255559	-0.0629692	-0.0785644	Cluster 1	0.887	0.113	Cluster 1	0.898	0.102	Cluster 1	0.918	0.082	Cluster 1	0.918	High
XL0_5340_0000	161.348	10.3488	7.24307	1.67029	1.41542	20.629	69.0222	0	0	100	0	0	0	0	-0.0291269	-0.0214944	-0.206035	Cluster 1	0.901	0.099	Cluster 1	0.924	0.076	Cluster 1	0.904	0.096	Cluster 1	0.924	High
XL0_5341_0000	12.4422	40.4221	36.5491	1.8433	1.9578	17.5024	42.0453	0	0	100	0	0	0	8.72463e-08	-0.0112094	-0.0364826	-0.245826	Cluster 1	0.875	0.125	Cluster 1	0.908	0.092	Cluster 1	0.871	0.129	Cluster 1	0.908	High
XL0_5342_0000	25.9109	11.1167	8.02334	1.48293	1.60964	21.3328	67.5608	0	0	100	0	0	0	0	-0.0206319	-0.0514929	-0.084374	Cluster 1	0.715	0.285	Cluster 1	0.782	0.218	Cluster 1	0.799	0.201	Cluster 1	0.799	High
XL0_5343_0000	15.1209	42.0737	36.5433	2.66964	2.85975	21.2425	36.6475	0	0	100	0	0	0	0	-0.0114677	-0.0368685	-0.12777	Cluster 1	0.813	0.187	Cluster 1	0.87	0.13	Cluster 1	0.818	0.182	Cluster 1	0.87	High
XL0_5344_0000	15.801	14.0533	11.6445	1.32936	1.05682	14.2991	71.6475	0	0	100	0	0	0	8.72463e-08	-0.028577	-0.00926047	-1.09172	Cluster 1	0.911	0.089	Cluster 1	0.932	0.068	Cluster 1	0.94	0.06	Cluster 1	0.94	High
XL0_5345_0000	19.5759	11.2969	7.49967	1.81002	1.98923	16.9551	71.7489	0	0	100	0	0	0	0	0.000624155	-0.0404913	-0.0608438	Cluster 1	0.763	0.237	Cluster 1	0.829	0.171	Cluster 1	0.829	0.171	Cluster 1	0.829	High
XL0_5346_0000	21.2646	26.5687	21.2065	2.62562	2.82288	16.8294	56.5999	0	0	100	0	0	0	0	-0.00513857	-0.0395998	-0.0951013	Cluster 1	0.764	0.236	Cluster 1	0.839	0.161	Cluster 1	0.845	0.155	Cluster 1	0.845	High
XL0_5347_0000	31.3168	6.76514	4.58868	1.22394	0.940631	16.0948	77.1375	0	0	100	0	0	0	0	-0.0259085	-0.00811415	-0.200597	Cluster 1	0.731	0.269	Cluster 1	0.748	0.252	Cluster 1	0.821	0.179	Cluster 1	0.821	High
XL0_5348_0000	74.9141	18.0618	13.2684	2.33287	2.51812	17.5706	64.3407	0	0	100	0	0	0	0	-0.00772271	-0.0434438	-0.0765856	Cluster 1	0.784	0.216	Cluster 1	0.863	0.137	Cluster 1	0.875	0.125	Cluster 1	0.875	High
XL0_5349_0000	4.21875	24.9504	16.0888	4.99301	3.85072	23.7856	51.2639	0	0	100	0	0	0	0	-0.0250751	-0.0052858	-0.156455	Cluster 1	0.853	0.147	Cluster 1	0.894	0.106	Cluster 1	0.889	0.111	Cluster 1	0.894	High
XL0_5350_0000	45.08	15.8529	11.9831	1.87486	2.02215	25.9518	58.1757	0	0	100	0	0	0	8.72463e-08	-0.0188326	-0.0516835	-0.0867338	Cluster 1	0.759	0.241	Cluster 1	0.829	0.171	Cluster 1	0.814	0.186	Cluster 1	0.829	High
XL1_4690_0001	240.024	4.96941	2.21193	1.25142	1.4733	48.6321	46.335	0	0	100	0	0	0	3.66944e-08	-0.0619161	-0.0299445	-0.0955422	Cluster 2	0.113	0.887	Cluster 2	0.188	0.812	Cluster 2	0.139	0.861	Cluster 2	0.887	High
XL1_4691_0000	46.3635	7.0785	2.66829	2.01437	2.35454	30.3417	62.5456	0	0	100	0	0	0	-0.0738652	-0.0525671	-0.0176964	-0.0794488	Cluster 2	0.182	0.818	Cluster 2	0.295	0.705	Cluster 2	0.302	0.698	Cluster 2	0.818	High
XL3_4710_0000	76.431	18.0479	9.64772	3.98436	4.30686	30.767	51.1646	0	0	100	0	0	0	-0.213048	-0.034418	-0.0629568	-0.0873957	Cluster 2	0.275	0.725	Cluster 2	0.467	0.533	Cluster 2	0.484	0.516	Cluster 2	0.725	High
XL3_4711_0000	55.3834	19.8646	12.7622	3.3628	3.62737	19.7991	60.3231	0	0	100	0	0	0	-0.166462	-0.027739	-0.060692	-0.106356	Cluster 2	0.311	0.689	Cluster 1	0.574	0.426	Cluster 1	0.585	0.415	Cluster 2	0.689	High
XL3_4712_0000	25.5281	13.7714	8.94778	2.27379	2.47668	22.3285	63.9001	0	0	100	0	0	0	-0.179846	-0.0275869	-0.0575783	-0.110424	Cluster 2	0.257	0.743	Cluster 1	0.527	0.473	Cluster 1	0.534	0.466	Cluster 2	0.743	High
XL3_4713_0000	137.625	16.2729	10.7239	2.59313	2.86726	21.2895	62.3945	0	0	100	0	0	0	0.0609118	-0.0321297	-0.0546256	-0.112685	Cluster 1	0.839	0.161	Cluster 1	0.818	0.182	Cluster 1	0.843	0.157	Cluster 1	0.843	High
XL3_4950_0000	142.445	18.3734	12.1594	2.88382	3.23482	23.325	58.2667	0	0	100	0	0	0	0.00361333	-0.0256864	-0.0465568	-0.085968	Cluster 1	0.912	0.088	Cluster 1	0.942	0.058	Cluster 1	0.915	0.085	Cluster 1	0.942	High
XL3_4951_0000	65.7242	12.6817	7.90374	2.16321	2.47061	20.3716	66.9307	0	0	100	0	0	0	7.48841e-07	-0.0318874	-0.0319349	-0.100925	Cluster 1	0.902	0.098	Cluster 1	0.911	0.089	Cluster 1	0.893	0.107	Cluster 1	0.911	High
XL3_4952_0000	15.8183	21.3683	17.2332	1.95442	2.13101	18.498	60.1337	0	0	100	0	0	0	0	-0.0211872	-0.0394517	-0.136885	Cluster 1	0.722	0.278	Cluster 1	0.79	0.21	Cluster 1	0.804	0.196	Cluster 1	0.804	High
XU0_4090_4270	93.2965	4.41449	3.66507	0.363268	0.380832	61.2474	34.3381	0	0	0.0265264	99.9735	0	0	0.265565	-0.0342676	-0.0311203	-0.27472	Cluster 2	0.254	0.746	Cluster 2	0.281	0.719	Cluster 2	0.187	0.813	Cluster 2	0.813	High
XU0_4091_4270	150.04	18.4198	12.2741	3.00708	3.16081	37.0694	44.5109	0	0	0	100	0	2.34547	0	-0.0356611	-0.0347511	-0.135857	Cluster 1	0.685	0.315	Cluster 1	0.831	0.169	Cluster 1	0.665	0.335	Cluster 1	0.831	High
XU0_4092_4090	9.05199	25.2273	14.0315	5.40437	5.76032	28.9213	45.8515	0	0	0	100	0	0	0	-0.0310282	-0.0275609	-0.106969	Cluster 1	0.786	0.214	Cluster 1	0.877	0.123	Cluster 1	0.716	0.284	Cluster 1	0.877	High
XU0_4130_4070	89.5319	30.7023	22.0413	4.61204	3.98641	18.8244	50.4733	0	0	0	100	0	0	0	-0.0266405	-0.0255202	-0.221101	Cluster 1	0.882	0.118	Cluster 1	0.917	0.083	Cluster 1	0.838	0.162	Cluster 1	0.917	High
XU2_4070_4330	114.961	24.5217	15.5751	4.39701	4.55515	30.0318	45.441	0	0	0	100	0	0.659524	0.202093	-0.0336077	-0.0316658	-0.126245	Cluster 2	0.452	0.548	Cluster 1	0.544	0.456	Cluster 1	0.526	0.474	Cluster 2	0.548	Medium
XU2_4270_4650	161.07	3.21578	1.61793	0.771205	0.819884	45.528	51.2005	0	0	80.7372	19.2628	0	0	-0.0136916	-0.0432927	-0.0665976	-0.0797492	Cluster 2	0.214	0.786	Cluster 2	0.332	0.668	Cluster 2	0.283	0.717	Cluster 2	0.786	High
XU2_4330_4480	138.714	15.7675	10.9352	2.71743	2.10739	30.6298	53.6027	0	0	0	100	0	0.177449	0.0165886	-0.0378786	-0.0316276	-0.195827	Cluster 1	0.543	0.457	Cluster 1	0.697	0.303	Cluster 2	0.492	0.508	Cluster 1	0.697	High
XU2_4480_4650	124.596	1.15632	0.420114	0.344386	0.38847	41.1535	57.6751	0	0	93.8743	6.1257	0	0	-0.173864	-0.0504039	-0.0528633	-0.0771346	Cluster 2	0.109	0.891	Cluster 2	0.231	0.769	Cluster 2	0.243	0.757	Cluster 2	0.891	High
XU3_4650_0001	23.1386	5.85066	3.45641	1.13193	1.24415	35.1204	59.0289	0	0	100	0	0	0	0	-0.0363938	-0.0599625	-0.0923881	Cluster 1	0.877	0.123	Cluster 1	0.85	0.15	Cluster 1	0.799	0.201	Cluster 1	0.877	High
YL0_6581_0000	165.713	11.843	10.5821	0.724329	0.53314	12.9247	75.2318	0	0	100	0	0	0	2.40249e-08	-0.0299386	0.0565752	-0.0982554	Cluster 1	0.785	0.215	Cluster 1	0.796	0.204	Cluster 1	0.852	0.148	Cluster 1	0.852	High
YL0_6870_0000	41.094	4.98598	4.68443	0.200785	0.099058	27.5531	67.4609	0	0	100	0	0	0	0	-0.0289702	0.00399512	-0.70298	Cluster 1	0.879	0.121	Cluster 1	0.894	0.106	Cluster 1	0.918	0.082	Cluster 1	0.918	High
YL0_6871_0000	25.5816	4.14626	3.20305	0.621935	0.31986	25.4806	70.3731	0	0	100	0	0	0	0	-0.0268616	0.0131412	-0.188516	Cluster 1	0.872	0.128	Cluster 1	0.879	0.121	Cluster 1	0.914	0.086	Cluster 1	0.914	High
YL0_6872_0000	122.68	10.567	8.32776	1.42623	0.808166	16.4705	72.9625	0	0	100	0	0	0	0	-0.0295975	0.0080284	-0.309905	Cluster 1	0.819	0.181	Cluster 1	0.861	0.139	Cluster 1	0.865	0.135	Cluster 1	0.865	High
YL0_6929_0000	0.920729	2.40452	0.981629	0.509334	0.904815	52.4223	45.1732	0	0	100	0	0	0	0	-0.0551652	-0.0393945	-0.0502961	Cluster 2	0.107	0.893	Cluster 2	0.193	0.807	Cluster 2	0.168	0.832	Cluster 2	0.893	High
YL0_6930_0000	405.202	9.6227	7.93132	0.848312	0.831691	13.9872	76.3901	0	0	100	0	0	0	3.5834e-08	-0.0308254	-0.000451696	-0.203255	Cluster 1	0.745	0.255	Cluster 1	0.775	0.225	Cluster 1	0.802	0.198	Cluster 1	0.802	High
YL0_6931_0000	60.9454	0.481975	0.17287	0.110446	0.195398	22.2109	77.3072	0	0	100	0	0	0	0	-0.0659302	-0.0519777	-0.065969	Cluster 2	0.075	0.925	Cluster 2	0.178	0.822	Cluster 2	0.174	0.826	Cluster 2	0.925	High
YL0_6932_0000	57.9076	12.3992	9.62755	1.5796	1.19927	29.6284	57.9724	0	0	100	0	0	0	0	-0.0321519	-0.00472243	-0.734422	Cluster 1	0.901	0.099	Cluster 1	0.9	0.1	Cluster 1	0.856	0.144	Cluster 1	0.901	High
YL0_7010_0000	149.201	8.44587	6.43198	1.14147	0.867691	12.4383	79.1159	0	0	100	0	0	0	0	-0.0321672	-0.00337278	-0.587746	Cluster 1	0.823	0.177	Cluster 1	0.835	0.165	Cluster 1	0.847	0.153	Cluster 1	0.847	High
YL0_7230_0000	40.195	20.8323	17.5432	1.86794	1.40951	16.1129	63.0547	0	0	100	0	0	0	0	-0.0295078	0.00129845	-1.20686	Cluster 1	0.92	0.08	Cluster 1	0.945	0.055	Cluster 1	0.944	0.056	Cluster 1	0.945	High
YL0_7370_0000	195.194	0.774432	0.307129	0.167717	0.298471	65.0133	34.2123	0	0	100	0	0	0	-0.0942078	-0.0620452	-0.0499069	-0.0613649	Cluster 2	0.091	0.909	Cluster 2	0.208	0.792	Cluster 2	0.213	0.787	Cluster 2	0.909	High
YL0_7371_0000	5.02226	0	0	0	0	87.3633	12.6367	0	0	100	0	0	0	0	0	0	0	Cluster 1	0.59	0.41	Cluster 1	0.697	0.303	Cluster 1	0.649	0.351	Cluster 1	0.697	High
YL0_7372_0000	0.0742436	0	0	0	0	16.7384	83.2616	0	0	100	0	0	0	0	0	0	0	Cluster 2	0.453	0.547	Cluster 1	0.57	0.43	Cluster 1	0.586	0.414	Cluster 1	0.586	Medium
YL2_6580_0001	356.055	14.6641	13.4163	0.52786	0.718426	3.9834	81.3513	0	0	100	0	0	0	1.74199e-08	-0.0170075	0.0135776	-0.0618326	Cluster 1	0.709	0.291	Cluster 1	0.78	0.22	Cluster 1	0.821	0.179	Cluster 1	0.821	High
YM0_6621_0000	178.214	14.9759	12.5605	1.4023	1.00641	5.48103	79.543	0	0	100	0	0	0	-0.00109112	-0.0229121	-0.0140713	-0.0534935	Cluster 1	0.702	0.298	Cluster 1	0.775	0.225	Cluster 1	0.804	0.196	Cluster 1	0.804	High
YM0_6622_0000	235.574	18.963	16.8142	0.797519	1.34474	7.51644	73.5192	0	0	100	0	0	0	0	-0.0225563	-0.00507897	-0.056437	Cluster 1	0.7	0.3	Cluster 1	0.766	0.234	Cluster 1	0.811	0.189	Cluster 1	0.811	High
YM0_6623_0000	67.63	8.84729	7.6361	0.540569	0.663038	3.82768	87.325	0	0	100	0	0	0	0	-0.0235649	-0.00969141	-0.05253	Cluster 1	0.688	0.312	Cluster 1	0.751	0.249	Cluster 1	0.776	0.224	Cluster 1	0.776	High
YM1_6370_6620	354.838	13.8649	12.4719	0.622915	0.760929	5.36753	80.7676	0	0	100	0	0	0	0	-0.0168881	0.0331655	-0.131332	Cluster 1	0.705	0.295	Cluster 1	0.771	0.229	Cluster 1	0.82	0.18	Cluster 1	0.82	High
YM2_6120_6430	663.564	9.55827	3.2056	3.20639	3.13515	9.71532	80.7264	0	0	27.9522	72.0478	0	0	0	-0.0401011	0.0250846	-0.00871419	Cluster 2	0.331	0.669	Cluster 2	0.294	0.706	Cluster 2	0.341	0.659	Cluster 2	0.706	High
YM3_6430_6620	518.13	11.6212	8.83514	1.34893	1.43792	7.80252	80.5655	0	0	74.2706	25.7294	0	0	0.00238994	-0.0203652	0.0374335	-0.0305563	Cluster 1	0.707	0.293	Cluster 1	0.758	0.242	Cluster 1	0.809	0.191	Cluster 1	0.809	High
YM4_6620_0001	276.06	15.8398	14.038	1.02205	0.775717	5.41225	78.7479	0	0	100	0	0	0	0	-0.0230673	-0.0113233	-0.0675495	Cluster 1	0.709	0.291	Cluster 1	0.778	0.222	Cluster 1	0.811	0.189	Cluster 1	0.811	High
YP0_6781_0000	123.877	15.8118	14.9279	0.589472	0.281645	5.3082	78.8731	0	0	100	0	0	0	0	-0.0248181	-0.0223276	-0.110922	Cluster 1	0.792	0.208	Cluster 1	0.835	0.165	Cluster 1	0.859	0.141	Cluster 1	0.859	High
YP0_6782_0000	75.6226	14.8201	14.0425	0.404369	0.342094	10.0768	75.1032	0	0	100	0	0	0	0.016652	-0.0254806	-0.0200522	-0.229115	Cluster 1	0.824	0.176	Cluster 1	0.822	0.178	Cluster 1	0.874	0.126	Cluster 1	0.874	High
YP0_6783_0000	19.7014	8.47243	6.86546	0.641457	0.954615	23.2157	68.3119	0	0	100	0	0	0	0	-0.0296793	0.00143428	-0.120568	Cluster 1	0.9	0.1	Cluster 1	0.918	0.082	Cluster 1	0.896	0.104	Cluster 1	0.918	High
YP0_6840_0001	12.3672	26.6074	23.4153	1.69488	1.48638	13.7314	59.6388	0	0	100	0	0	0	-0.0242655	-0.020578	-0.00343886	-0.163579	Cluster 1	0.66	0.34	Cluster 1	0.754	0.246	Cluster 1	0.745	0.255	Cluster 1	0.754	High
YP0_6860_6840	65.5903	11.0965	8.10505	1.57997	1.41755	39.2024	49.6597	0	0	100	0	0	0	0	-0.0264583	-0.0157578	-0.0769966	Cluster 1	0.844	0.156	Cluster 1	0.885	0.115	Cluster 1	0.825	0.175	Cluster 1	0.885	High
YP1_6570_6680	276.303	15.1084	6.12394	4.84739	4.12512	6.92218	77.9668	0	0	0.0134721	99.9865	0	0	0	-0.0173793	-0.0196173	-0.0344194	Cluster 1	0.589	0.411	Cluster 1	0.561	0.439	Cluster 2	0.447	0.553	Cluster 1	0.589	Medium
YP1_6680_6670	29.5665	5.9737	3.68508	1.18613	1.07674	11.7898	82.2365	0	0	43.0899	42.8615	0	0	-0.111633	-0.0308043	-0.0221058	-0.0632533	Cluster 2	0.359	0.641	Cluster 2	0.491	0.509	Cluster 1	0.538	0.462	Cluster 2	0.641	Medium
YP2_6390_6330	884.84	17.3632	3.96327	6.14112	7.24757	9.13813	73.4901	0	0	0	99.9997	0	0	0.0299656	-0.0301022	-0.0125074	-0.0221987	Cluster 2	0.311	0.689	Cluster 2	0.475	0.525	Cluster 2	0.346	0.654	Cluster 2	0.689	High
YP3_6330_6700	314.467	9.83357	5.39168	2.2675	2.1725	6.98932	83.1632	0	0	18.6015	80.918	0	0	-9.02396e-09	-0.0293644	0.0139657	-0.0285752	Cluster 1	0.61	0.39	Cluster 1	0.551	0.449	Cluster 1	0.569	0.431	Cluster 1	0.61	Medium
YP3_6470_6690	1022.87	16.276	3.72517	6.50293	6.01307	9.16405	74.56	0	0	0	99.9569	0	0	0	-0.0157932	-0.0201051	-0.0251981	Cluster 1	0.527	0.473	Cluster 1	0.56	0.44	Cluster 2	0.477	0.523	Cluster 1	0.56	Medium
YP3_6670_6720	23.1709	16.8128	14.1715	1.24035	1.38552	8.1023	75.085	0	0	99.7894	0.210553	0	0	0	-0.020218	0.0380883	-0.0636328	Cluster 1	0.669	0.331	Cluster 1	0.723	0.277	Cluster 1	0.788	0.212	Cluster 1	0.788	High
YP3_6690_6720	184.857	22.2084	13.4851	4.55344	4.11839	10.7305	67.0505	0	0	12.2966	81.5868	0	0	-0.0278847	-0.0237275	-0.0123523	-0.0551918	Cluster 1	0.643	0.357	Cluster 1	0.603	0.397	Cluster 1	0.573	0.427	Cluster 1	0.643	Medium
YP3_6700_6670	9.99523	12.7271	7.52418	2.62845	2.50835	31.3125	55.9579	0	0	100	0	0	0	-0.0175799	-0.0247096	0.000274543	-0.0401055	Cluster 1	0.767	0.233	Cluster 1	0.853	0.147	Cluster 1	0.773	0.227	Cluster 1	0.853	High
YP4_6720_6750	98.2312	18.6	15.6701	1.53451	1.39912	12.5655	68.8008	0	0	100	0	0	0	6.44933e-08	-0.0202407	0.0043621	-0.113827	Cluster 1	0.745	0.255	Cluster 1	0.798	0.202	Cluster 1	0.837	0.163	Cluster 1	0.837	High
YP4_6750_0001	174.263	25.9093	21.7184	2.44781	1.7458	11.2108	62.862	0	0	100	0	0	0	1.91893e-08	-0.0230725	-0.0185821	-0.0779557	Cluster 1	0.73	0.27	Cluster 1	0.784	0.216	Cluster 1	0.816	0.184	Cluster 1	0.816	High
YP5_6780_0000	402.537	20.5512	17.3392	1.78246	1.4132	10.2099	69.2222	0	0	100	0	0	0	0	-0.0249112	-0.0186774	-0.0826199	Cluster 1	0.864	0.136	Cluster 1	0.885	0.115	Cluster 1	0.915	0.085	Cluster 1	0.915	High
